# Supplementary material for: Effects of Visual Priming and Event Orientation on Word Order Choice in Russian Sentence Production
Source: Front Psychol. 2019 Aug 20;10:1661. doi: 10.3389/fpsyg.2019.01661 (PMC6710380; doi:10.3389/fpsyg.2019.01661)
Supplement: TABLE S1 — Russian language data of 24 participants. DV: amount of patient-initial sentences. IV: event orientation and visual cue location. [file Table_1.XLSX]

## Sheet: Data_VIS_RL
Number	Item	Participant	List	Cond (1 - A_Left_Cue_on _A;2 - A_Left_Cue_on_P;3 - A_Right_cue_on_A;4 - A_right_cue_on_P;)	CUE	AGENT LOCATION	Event	Agent	Patient	Pic_File	Overall_Numb	RESPONSE	Trial_numb
5	3	1	1	AL_CUE_P	PATIENT	LEFT	presledovat	nun	soldier	Chase_Nun_Soldier_LR.bmp	1	1	1
8	2	1	1	AR_CUE_A	AGENT	RIGHT	presledovat	nun	doctor	Chase_Nun_Doctor_RL.bmp	2	0	2
11	7	1	1	AR_CUE_A	AGENT	RIGHT	presledovat	policeman	monk	Chase_Policeman_Monk_RL.bmp	3	0	3
14	13	1	1	AL_CUE_P	PATIENT	LEFT	bit	cowboy	burglar	Hit_Cowboy_Burglar_LR.bmp	4	0	4
17	39	1	1	AR_CUE_A	AGENT	RIGHT	strelat	chef	swimmer	Shoot_Chef_Swimmer_RL.bmp	5	0	5
20	41	1	1	AL_CUE_P	PATIENT	LEFT	trogat	artist	boxer	Touch_Artist_Boxer_LR.bmp	6	0	6
23	46	1	1	AL_CUE_A	AGENT	LEFT	trogat	waitress	saylor	Touch_Waitres_Saylor_LR.bmp	7	0	7
26	19	1	1	AL_CUE_A	AGENT	LEFT	pinat	policeman	clown	Kick_Policeman_Clown_LR.bmp	8	0	8
29	34	1	1	AL_CUE_P	PATIENT	LEFT	strelat	artist	burglar	Shoot_Artist_Burglar_LR.bmp	9	0	9
32	29	1	1	AL_CUE_A	AGENT	LEFT	tolkat	nun	clown	Push_Nun_Clown_LR.bmp	10	0	10
35	12	1	1	AR_CUE_A	AGENT	RIGHT	bit	cowboy	boxer	Hit_Cowboy_Boxer_RL.bmp	11	0	11
38	10	1	1	AL_CUE_A	AGENT	LEFT	bit	boxer	cowboy	Hit_Boxer_Cowboy_LR.bmp	12	no_resp	12
41	32	1	1	AL_CUE_P	PATIENT	LEFT	tolkat	swimmer	chef	Push_Swimmer_Chef_LR.bmp	13	0	13
44	21	1	1	AR_CUE_A	AGENT	RIGHT	pinat	waitress	burglar	Kick_Waitres_Burglar_RL.bmp	14	0	14
47	14	1	1	AL_CUE_A	AGENT	LEFT	bit	cowboy	saylor	Hit_Cowboy_Saylor_LR.bmp	15	0	15
50	1	1	1	AL_CUE_A	AGENT	LEFT	presledovat	burglar	waitress	Chase_Burglar_Waitres_LR.bmp	16	0	16
53	37	1	1	AL_CUE_A	AGENT	LEFT	strelat	chef	burglar	Shoot_Chef_Burglar_LR.bmp	17	0	17
56	44	1	1	AR_CUE_A	AGENT	RIGHT	trogat	doctor	waitress	Touch_Doctor_Waitres_RL.bmp	18	0	18
59	5	1	1	AL_CUE_A	AGENT	LEFT	presledovat	pirate	burglar	Chase_Pirate_Burglar_LR.bmp	19	0	19
62	23	1	1	AL_CUE_A	AGENT	LEFT	pinat	waitress	policeman	Kick_Waitress_Policeman_LR.bmp	20	0	20
65	36	1	1	AR_CUE_P	PATIENT	RIGHT	strelat	boxer	artist	Shoot_Boxer_Artist_RL.bmp	21	1	21
68	26	1	1	AR_CUE_A	AGENT	RIGHT	tolkat	chef	dancer	Push_Chef_Dancer_RL.bmp	22	0	22
71	27	1	1	AL_CUE_A	AGENT	LEFT	tolkat	chef	swimmer	Push_Chef_Swimmer_LR.bmp	23	0	23
74	18	1	1	AL_CUE_P	PATIENT	LEFT	pinat	policeman	burglar	Kick_Policeman_Burglar_LR.bmp	24	0	24
77	15	1	1	AR_CUE_P	PATIENT	RIGHT	bit	cowboy	swimmer	Hit_Cowboy_Swimmer_RL.bmp	25	1	25
80	33	1	1	AL_CUE_A	AGENT	LEFT	strelat	artist	boxer	Shoot_Artist_Boxer_LR.bmp	26	0	26
83	22	1	1	AL_CUE_P	PATIENT	LEFT	pinat	waitress	clown	Kick_Waitres_Clown_LR.bmp	27	1	27
86	24	1	1	AR_CUE_P	PATIENT	RIGHT	pinat	waitress	saylor	Kick_Waitress_Saylor_RL.bmp	28	1	28
89	4	1	1	AR_CUE_P	PATIENT	RIGHT	presledovat	pirate	boxer	Chase_Pirate_Boxer_RL.bmp	29	1	29
92	43	1	1	AR_CUE_P	PATIENT	RIGHT	trogat	artist	saylor	Touch_Artist_Saylor_RL.bmp	30	1	30
95	8	1	1	AR_CUE_P	PATIENT	RIGHT	presledovat	waitress	monk	Chase_Waitress_Monk_RL.bmp	31	1	31
98	17	1	1	AR_CUE_A	AGENT	RIGHT	pinat	policeman	boxer	Kick_Policeman_Boxer_RL.bmp	32	0	32
101	6	1	1	AL_CUE_P	PATIENT	LEFT	presledovat	pirate	swimmer	Chase_Pirate_Swimmer_LR.bmp	33	1	33
104	30	1	1	AR_CUE_P	PATIENT	RIGHT	tolkat	nun	dancer	Push_Nun_Dancer_RL.bmp	34	1	34
107	40	1	1	AR_CUE_P	PATIENT	RIGHT	strelat	monk	chef	Shoot_Monk_Chef_RL.bmp	35	1	35
110	20	1	1	AR_CUE_P	PATIENT	RIGHT	pinat	policeman	dancer	Kick_Policeman_Dancer_RL.bmp	36	1	36
113	16	1	1	AR_CUE_A	AGENT	RIGHT	bit	soldier	artist	Hit_Soldier_Artist_RL.bmp	37	0	37
116	25	1	1	AR_CUE_P	PATIENT	RIGHT	tolkat	chef	clown	Push_Chef_Clown_RL.bmp	38	1	38
119	48	1	1	AR_CUE_A	AGENT	RIGHT	trogat	waitress	swimmer	Touch_Waitress_Swimmer_RL.bmp	39	1	39
122	9	1	1	AL_CUE_P	PATIENT	LEFT	bit	artist	soldier	Hit_Artist_Sodlier_LR.bmp	40	1	40
125	11	1	1	AR_CUE_P	PATIENT	RIGHT	bit	clown	artist	Hit_Clown_Artist_RL.bmp	41	1	41
128	28	1	1	AL_CUE_P	PATIENT	LEFT	tolkat	clown	nun	Push_Clown_Nun_LR.bmp	42	1	42
131	47	1	1	AR_CUE_P	PATIENT	RIGHT	trogat	waitress	soldier	Touch_Waitress_Soldier_RL.bmp	43	1	43
134	45	1	1	AL_CUE_P	PATIENT	LEFT	trogat	saylor	professor	Touch_Saylor_Professor_LR.bmp	44	1	44
137	38	1	1	AL_CUE_P	PATIENT	LEFT	strelat	chef	monk	Shoot_Chef_Monk_LR.bmp	45	1	45
140	42	1	1	AL_CUE_A	AGENT	LEFT	trogat	artist	dancer	Touch_Artist_Dancer_LR.bmp	46	0	46
143	31	1	1	AR_CUE_A	AGENT	RIGHT	tolkat	policeman	dancer	Push_Policeman_Dancer_RL.bmp	47	0	47
146	35	1	1	AR_CUE_A	AGENT	RIGHT	strelat	artist	swimmer	Shoot_Artist_Swimmer_RL.bmp	48	0	48
5	27	2	2	AL_CUE_P	PATIENT	LEFT	tolkat	chef	swimmer	Push_Chef_Swimmer_LR.bmp	49	0	1
8	30	2	2	AL_CUE_A	AGENT	LEFT	tolkat	nun	dancer	Push_Nun_Dancer_LR.bmp	50	0	2
11	45	2	2	AR_CUE_A	AGENT	RIGHT	trogat	saylor	professor	Touch_Saylor_Professor_RL.bmp	51	0	3
14	36	2	2	AL_CUE_A	AGENT	LEFT	strelat	boxer	artist	Shoot_Boxer_Artist_LR.bmp	52	0	4
17	14	2	2	AL_CUE_P	PATIENT	LEFT	bit	cowboy	saylor	Hit_Cowboy_Saylor_LR.bmp	53	0	5
20	1	2	2	AL_CUE_P	PATIENT	LEFT	presledovat	burglar	waitress	Chase_Burglar_Waitres_LR.bmp	54	0	6
23	8	2	2	AL_CUE_A	AGENT	LEFT	presledovat	waitress	monk	Chase_Waitress_Monk_LR.bmp	55	0	7
26	33	2	2	AL_CUE_P	PATIENT	LEFT	strelat	artist	boxer	Shoot_Artist_Boxer_LR.bmp	56	0	8
29	32	2	2	AR_CUE_A	AGENT	RIGHT	tolkat	swimmer	chef	Push_Swimmer_Chef_RL.bmp	57	0	9
32	20	2	2	AL_CUE_A	AGENT	LEFT	pinat	policeman	dancer	Kick_Policeman_Dancer_LR.bmp	58	0	10
35	22	2	2	AR_CUE_A	AGENT	RIGHT	pinat	waitress	clown	Kick_Waitres_Clown_RL.bmp	59	1	11
38	10	2	2	AL_CUE_P	PATIENT	LEFT	bit	boxer	cowboy	Hit_Boxer_Cowboy_LR.bmp	60	0	12
41	35	2	2	AR_CUE_P	PATIENT	RIGHT	strelat	artist	swimmer	Shoot_Artist_Swimmer_RL.bmp	61	0	13
44	19	2	2	AL_CUE_P	PATIENT	LEFT	pinat	policeman	clown	Kick_Policeman_Clown_LR.bmp	62	0	14
47	3	2	2	AR_CUE_A	AGENT	RIGHT	presledovat	nun	soldier	Chase_Nun_Soldier_RL.bmp	63	0	15
50	18	2	2	AR_CUE_A	AGENT	RIGHT	pinat	policeman	burglar	Kick_Policeman_Burglar_RL.bmp	64	1	16
53	47	2	2	AL_CUE_A	AGENT	LEFT	trogat	waitress	soldier	Touch_Waitress_Soldier_LR.bmp	65	0	17
56	39	2	2	AR_CUE_P	PATIENT	RIGHT	strelat	chef	swimmer	Shoot_Chef_Swimmer_RL.bmp	66	0	18
59	5	2	2	AL_CUE_P	PATIENT	LEFT	presledovat	pirate	burglar	Chase_Pirate_Burglar_LR.bmp	67	0	19
62	16	2	2	AR_CUE_P	PATIENT	RIGHT	bit	soldier	artist	Hit_Soldier_Artist_RL.bmp	68	1	20
65	13	2	2	AR_CUE_A	AGENT	RIGHT	bit	cowboy	burglar	Hit_Cowboy_Burglar_RL.bmp	69	0	21
68	37	2	2	AL_CUE_P	PATIENT	LEFT	strelat	chef	burglar	Shoot_Chef_Burglar_LR.bmp	70	no_resp	22
71	12	2	2	AR_CUE_P	PATIENT	RIGHT	bit	cowboy	boxer	Hit_Cowboy_Boxer_RL.bmp	71	0	23
74	21	2	2	AR_CUE_P	PATIENT	RIGHT	pinat	waitress	burglar	Kick_Waitres_Burglar_RL.bmp	72	0	24
77	25	2	2	AL_CUE_A	AGENT	LEFT	tolkat	chef	clown	Push_Chef_Clown_LR.bmp	73	0	25
80	28	2	2	AR_CUE_A	AGENT	RIGHT	tolkat	clown	nun	Push_Clown_Nun_RL.bmp	74	0	26
83	48	2	2	AR_CUE_P	PATIENT	RIGHT	trogat	waitress	swimmer	Touch_Waitress_Swimmer_RL.bmp	75	0	27
86	4	2	2	AL_CUE_A	AGENT	LEFT	presledovat	pirate	boxer	Chase_Pirate_Boxer_LR.bmp	76	0	28
89	31	2	2	AR_CUE_P	PATIENT	RIGHT	tolkat	policeman	dancer	Push_Policeman_Dancer_RL.bmp	77	0	29
92	43	2	2	AL_CUE_A	AGENT	LEFT	trogat	artist	saylor	Touch_Artist_Saylor_LR.bmp	78	0	30
95	46	2	2	AL_CUE_P	PATIENT	LEFT	trogat	waitress	saylor	Touch_Waitres_Saylor_LR.bmp	79	0	31
98	29	2	2	AL_CUE_P	PATIENT	LEFT	tolkat	nun	clown	Push_Nun_Clown_LR.bmp	80	0	32
101	42	2	2	AL_CUE_P	PATIENT	LEFT	trogat	artist	dancer	Touch_Artist_Dancer_LR.bmp	81	0	33
104	26	2	2	AR_CUE_P	PATIENT	RIGHT	tolkat	chef	dancer	Push_Chef_Dancer_RL.bmp	82	0	34
107	15	2	2	AL_CUE_A	AGENT	LEFT	bit	cowboy	swimmer	Hit_Cowboy_Swimmer_LR.bmp	83	0	35
110	7	2	2	AR_CUE_P	PATIENT	RIGHT	presledovat	policeman	monk	Chase_Policeman_Monk_RL.bmp	84	1	36
113	11	2	2	AL_CUE_A	AGENT	LEFT	bit	clown	artist	Hit_Clown_Artist_LR.bmp	85	0	37
116	34	2	2	AR_CUE_A	AGENT	RIGHT	strelat	artist	burglar	Shoot_Artist_Burglar_RL.bmp	86	0	38
119	2	2	2	AR_CUE_P	PATIENT	RIGHT	presledovat	nun	doctor	Chase_Nun_Doctor_RL.bmp	87	1	39
122	9	2	2	AR_CUE_A	AGENT	RIGHT	bit	artist	soldier	Hit_Artist_Sodlier_RL.bmp	88	0	40
125	38	2	2	AR_CUE_A	AGENT	RIGHT	strelat	chef	monk	Shoot_Chef_Monk_RL.bmp	89	0	41
128	17	2	2	AR_CUE_P	PATIENT	RIGHT	pinat	policeman	boxer	Kick_Policeman_Boxer_RL.bmp	90	0	42
131	24	2	2	AL_CUE_A	AGENT	LEFT	pinat	waitress	saylor	Kick_Waitress_Saylor_LR.bmp	91	0	43
134	23	2	2	AL_CUE_P	PATIENT	LEFT	pinat	waitress	policeman	Kick_Waitress_Policeman_LR.bmp	92	0	44
137	6	2	2	AR_CUE_A	AGENT	RIGHT	presledovat	pirate	swimmer	Chase_Pirate_Swimmer_RL.bmp	93	1	45
140	44	2	2	AR_CUE_P	PATIENT	RIGHT	trogat	doctor	waitress	Touch_Doctor_Waitres_RL.bmp	94	0	46
143	41	2	2	AR_CUE_A	AGENT	RIGHT	trogat	artist	boxer	Touch_Artist_Boxer_RL.bmp	95	0	47
146	40	2	2	AL_CUE_A	AGENT	LEFT	strelat	monk	chef	Shoot_Monk_Chef_LR.bmp	96	0	48
5	31	3	3	AL_CUE_A	AGENT	LEFT	tolkat	policeman	dancer	Push_Policeman_Dancer_LR.bmp	97	0	1
8	23	3	3	AR_CUE_A	AGENT	RIGHT	pinat	waitress	policeman	Kick_Waitress_Policeman_RL.bmp	98	0	2
11	20	3	3	AL_CUE_P	PATIENT	LEFT	pinat	policeman	dancer	Kick_Policeman_Dancer_LR.bmp	99	0	3
14	25	3	3	AL_CUE_P	PATIENT	LEFT	tolkat	chef	clown	Push_Chef_Clown_LR.bmp	100	0	4
17	41	3	3	AR_CUE_P	PATIENT	RIGHT	trogat	artist	boxer	Touch_Artist_Boxer_RL.bmp	101	0	5
20	12	3	3	AL_CUE_A	AGENT	LEFT	bit	cowboy	boxer	Hit_Cowboy_Boxer_LR.bmp	102	0	6
23	43	3	3	AL_CUE_P	PATIENT	LEFT	trogat	artist	saylor	Touch_Artist_Saylor_LR.bmp	103	0	7
26	27	3	3	AR_CUE_A	AGENT	RIGHT	tolkat	chef	swimmer	Push_Chef_Swimmer_RL.bmp	104	0	8
29	39	3	3	AL_CUE_A	AGENT	LEFT	strelat	chef	swimmer	Shoot_Chef_Swimmer_LR.bmp	105	0	9
32	36	3	3	AL_CUE_P	PATIENT	LEFT	strelat	boxer	artist	Shoot_Boxer_Artist_LR.bmp	106	0	10
35	8	3	3	AL_CUE_P	PATIENT	LEFT	presledovat	waitress	monk	Chase_Waitress_Monk_LR.bmp	107	0	11
38	30	3	3	AL_CUE_P	PATIENT	LEFT	tolkat	nun	dancer	Push_Nun_Dancer_LR.bmp	108	0	12
41	34	3	3	AR_CUE_P	PATIENT	RIGHT	strelat	artist	burglar	Shoot_Artist_Burglar_RL.bmp	109	0	13
44	40	3	3	AL_CUE_P	PATIENT	LEFT	strelat	monk	chef	Shoot_Monk_Chef_LR.bmp	110	0	14
47	5	3	3	AR_CUE_A	AGENT	RIGHT	presledovat	pirate	burglar	Chase_Pirate_Burglar_RL.bmp	111	1	15
50	16	3	3	AL_CUE_A	AGENT	LEFT	bit	soldier	artist	Hit_Soldier_Artist_LR.bmp	112	0	16
53	4	3	3	AL_CUE_P	PATIENT	LEFT	presledovat	pirate	boxer	Chase_Pirate_Boxer_LR.bmp	113	0	17
56	45	3	3	AR_CUE_P	PATIENT	RIGHT	trogat	saylor	professor	Touch_Saylor_Professor_RL.bmp	114	0	18
59	32	3	3	AR_CUE_P	PATIENT	RIGHT	tolkat	swimmer	chef	Push_Swimmer_Chef_RL.bmp	115	0	19
62	13	3	3	AR_CUE_P	PATIENT	RIGHT	bit	cowboy	burglar	Hit_Cowboy_Burglar_RL.bmp	116	0	20
65	2	3	3	AL_CUE_A	AGENT	LEFT	presledovat	nun	doctor	Chase_Nun_Doctor_LR.bmp	117	0	21
68	29	3	3	AR_CUE_A	AGENT	RIGHT	tolkat	nun	clown	Push_Nun_Clown_RL.bmp	118	0	22
71	1	3	3	AR_CUE_A	AGENT	RIGHT	presledovat	burglar	waitress	Chase_Burglar_Waitres_RL.bmp	119	0	23
74	37	3	3	AR_CUE_A	AGENT	RIGHT	strelat	chef	burglar	Shoot_Chef_Burglar_RL.bmp	120	0	24
77	22	3	3	AR_CUE_P	PATIENT	RIGHT	pinat	waitress	clown	Kick_Waitres_Clown_RL.bmp	121	0	25
80	38	3	3	AR_CUE_P	PATIENT	RIGHT	strelat	chef	monk	Shoot_Chef_Monk_RL.bmp	122	0	26
83	46	3	3	AR_CUE_A	AGENT	RIGHT	trogat	waitress	saylor	Touch_Waitres_Saylor_RL.bmp	123	0	27
86	3	3	3	AR_CUE_P	PATIENT	RIGHT	presledovat	nun	soldier	Chase_Nun_Soldier_RL.bmp	124	1	28
89	28	3	3	AR_CUE_P	PATIENT	RIGHT	tolkat	clown	nun	Push_Clown_Nun_RL.bmp	125	0	29
92	24	3	3	AL_CUE_P	PATIENT	LEFT	pinat	waitress	saylor	Kick_Waitress_Saylor_LR.bmp	126	0	30
95	47	3	3	AL_CUE_P	PATIENT	LEFT	trogat	waitress	soldier	Touch_Waitress_Soldier_LR.bmp	127	0	31
98	11	3	3	AL_CUE_P	PATIENT	LEFT	bit	clown	artist	Hit_Clown_Artist_LR.bmp	128	0	32
101	14	3	3	AR_CUE_A	AGENT	RIGHT	bit	cowboy	saylor	Hit_Cowboy_Saylor_RL.bmp	129	0	33
104	26	3	3	AL_CUE_A	AGENT	LEFT	tolkat	chef	dancer	Push_Chef_Dancer_LR.bmp	130	0	34
107	6	3	3	AR_CUE_P	PATIENT	RIGHT	presledovat	pirate	swimmer	Chase_Pirate_Swimmer_RL.bmp	131	1	35
110	44	3	3	AL_CUE_A	AGENT	LEFT	trogat	doctor	waitress	Touch_Doctor_Waitres_LR.bmp	132	0	36
113	17	3	3	AL_CUE_A	AGENT	LEFT	pinat	policeman	boxer	Kick_Policeman_Boxer_LR.bmp	133	0	37
116	48	3	3	AL_CUE_A	AGENT	LEFT	trogat	waitress	swimmer	Touch_Waitress_Swimmer_LR.bmp	134	0	38
119	21	3	3	AL_CUE_A	AGENT	LEFT	pinat	waitress	burglar	Kick_Waitres_Burglar_LR.bmp	135	0	39
122	9	3	3	AR_CUE_P	PATIENT	RIGHT	bit	artist	soldier	Hit_Artist_Sodlier_RL.bmp	136	0	40
125	7	3	3	AL_CUE_A	AGENT	LEFT	presledovat	policeman	monk	Chase_Policeman_Monk_LR.bmp	137	0	41
128	35	3	3	AL_CUE_A	AGENT	LEFT	strelat	artist	swimmer	Shoot_Artist_Swimmer_LR.bmp	138	0	42
131	10	3	3	AR_CUE_A	AGENT	RIGHT	bit	boxer	cowboy	Hit_Boxer_Cowboy_RL.bmp	139	0	43
134	33	3	3	AR_CUE_A	AGENT	RIGHT	strelat	artist	boxer	Shoot_Artist_Boxer_RL.bmp	140	0	44
137	42	3	3	AR_CUE_A	AGENT	RIGHT	trogat	artist	dancer	Touch_Artist_Dancer_RL.bmp	141	0	45
140	18	3	3	AR_CUE_P	PATIENT	RIGHT	pinat	policeman	burglar	Kick_Policeman_Burglar_RL.bmp	142	0	46
143	15	3	3	AL_CUE_P	PATIENT	LEFT	bit	cowboy	swimmer	Hit_Cowboy_Swimmer_LR.bmp	143	0	47
146	19	3	3	AR_CUE_A	AGENT	RIGHT	pinat	policeman	clown	Kick_Policeman_Clown_RL.bmp	144	0	48
5	17	4	4	AL_CUE_P	PATIENT	LEFT	pinat	policeman	boxer	Kick_Policeman_Boxer_LR.bmp	145	0	1
8	44	4	4	AL_CUE_P	PATIENT	LEFT	trogat	doctor	waitress	Touch_Doctor_Waitres_LR.bmp	146	0	2
11	19	4	4	AR_CUE_P	PATIENT	RIGHT	pinat	policeman	clown	Kick_Policeman_Clown_RL.bmp	147	0	3
14	27	4	4	AR_CUE_P	PATIENT	RIGHT	tolkat	chef	swimmer	Push_Chef_Swimmer_RL.bmp	148	0	4
17	9	4	4	AL_CUE_A	AGENT	LEFT	bit	artist	soldier	Hit_Artist_Sodlier_LR.bmp	149	0	5
20	16	4	4	AL_CUE_P	PATIENT	LEFT	bit	soldier	artist	Hit_Soldier_Artist_LR.bmp	150	0	6
23	5	4	4	AR_CUE_P	PATIENT	RIGHT	presledovat	pirate	burglar	Chase_Pirate_Burglar_RL.bmp	151	1	7
26	1	4	4	AR_CUE_P	PATIENT	RIGHT	presledovat	burglar	waitress	Chase_Burglar_Waitres_RL.bmp	152	0	8
29	6	4	4	AL_CUE_A	AGENT	LEFT	presledovat	pirate	swimmer	Chase_Pirate_Swimmer_LR.bmp	153	1	9
32	21	4	4	AL_CUE_P	PATIENT	LEFT	pinat	waitress	burglar	Kick_Waitres_Burglar_LR.bmp	154	0	10
35	15	4	4	AR_CUE_A	AGENT	RIGHT	bit	cowboy	swimmer	Hit_Cowboy_Swimmer_RL.bmp	155	0	11
38	25	4	4	AR_CUE_A	AGENT	RIGHT	tolkat	chef	clown	Push_Chef_Clown_RL.bmp	156	0	12
41	13	4	4	AL_CUE_A	AGENT	LEFT	bit	cowboy	burglar	Hit_Cowboy_Burglar_LR.bmp	157	0	13
44	3	4	4	AL_CUE_A	AGENT	LEFT	presledovat	nun	soldier	Chase_Nun_Soldier_LR.bmp	158	1	14
47	36	4	4	AR_CUE_A	AGENT	RIGHT	strelat	boxer	artist	Shoot_Boxer_Artist_RL.bmp	159	0	15
50	14	4	4	AR_CUE_P	PATIENT	RIGHT	bit	cowboy	saylor	Hit_Cowboy_Saylor_RL.bmp	160	0	16
53	20	4	4	AR_CUE_A	AGENT	RIGHT	pinat	policeman	dancer	Kick_Policeman_Dancer_RL.bmp	161	0	17
56	32	4	4	AL_CUE_A	AGENT	LEFT	tolkat	swimmer	chef	Push_Swimmer_Chef_LR.bmp	162	0	18
59	34	4	4	AL_CUE_A	AGENT	LEFT	strelat	artist	burglar	Shoot_Artist_Burglar_LR.bmp	163	0	19
62	38	4	4	AL_CUE_A	AGENT	LEFT	strelat	chef	monk	Shoot_Chef_Monk_LR.bmp	164	0	20
65	43	4	4	AR_CUE_A	AGENT	RIGHT	trogat	artist	saylor	Touch_Artist_Saylor_RL.bmp	165	0	21
68	8	4	4	AR_CUE_A	AGENT	RIGHT	presledovat	waitress	monk	Chase_Waitress_Monk_RL.bmp	166	1	22
71	33	4	4	AR_CUE_P	PATIENT	RIGHT	strelat	artist	boxer	Shoot_Artist_Boxer_RL.bmp	167	0	23
74	48	4	4	AL_CUE_P	PATIENT	LEFT	trogat	waitress	swimmer	Touch_Waitress_Swimmer_LR.bmp	168	0	24
77	30	4	4	AR_CUE_A	AGENT	RIGHT	tolkat	nun	dancer	Push_Nun_Dancer_RL.bmp	169	0	25
80	46	4	4	AR_CUE_P	PATIENT	RIGHT	trogat	waitress	saylor	Touch_Waitres_Saylor_RL.bmp	170	0	26
83	39	4	4	AL_CUE_P	PATIENT	LEFT	strelat	chef	swimmer	Shoot_Chef_Swimmer_LR.bmp	171	0	27
86	7	4	4	AL_CUE_P	PATIENT	LEFT	presledovat	policeman	monk	Chase_Policeman_Monk_LR.bmp	172	0	28
89	28	4	4	AL_CUE_A	AGENT	LEFT	tolkat	clown	nun	Push_Clown_Nun_LR.bmp	173	0	29
92	23	4	4	AR_CUE_P	PATIENT	RIGHT	pinat	waitress	policeman	Kick_Waitress_Policeman_RL.bmp	174	0	30
95	29	4	4	AR_CUE_P	PATIENT	RIGHT	tolkat	nun	clown	Push_Nun_Clown_LR.bmp	175	0	31
98	18	4	4	AL_CUE_A	AGENT	LEFT	pinat	policeman	burglar	Kick_Policeman_Burglar_LR.bmp	176	0	32
101	37	4	4	AR_CUE_P	PATIENT	RIGHT	strelat	chef	burglar	Shoot_Chef_Burglar_RL.bmp	177	0	33
104	11	4	4	AR_CUE_A	AGENT	RIGHT	bit	clown	artist	Hit_Clown_Artist_RL.bmp	178	0	34
107	42	4	4	AR_CUE_P	PATIENT	RIGHT	trogat	artist	dancer	Touch_Artist_Dancer_RL.bmp	179	0	35
110	47	4	4	AR_CUE_A	AGENT	RIGHT	trogat	waitress	soldier	Touch_Waitress_Soldier_RL.bmp	180	0	36
113	4	4	4	AR_CUE_A	AGENT	RIGHT	presledovat	pirate	boxer	Chase_Pirate_Boxer_RL.bmp	181	0	37
116	26	4	4	AL_CUE_P	PATIENT	LEFT	tolkat	chef	dancer	Push_Chef_Dancer_LR.bmp	182	0	38
119	10	4	4	AR_CUE_P	PATIENT	RIGHT	bit	boxer	cowboy	Hit_Boxer_Cowboy_RL.bmp	183	0	39
122	2	4	4	AL_CUE_P	PATIENT	LEFT	presledovat	nun	doctor	Chase_Nun_Doctor_LR.bmp	184	0	40
125	40	4	4	AR_CUE_A	AGENT	RIGHT	strelat	monk	chef	Shoot_Monk_Chef_RL.bmp	185	0	41
128	22	4	4	AL_CUE_A	AGENT	LEFT	pinat	waitress	clown	Kick_Waitres_Clown_LR.bmp	186	0	42
131	31	4	4	AL_CUE_P	PATIENT	LEFT	tolkat	policeman	dancer	Push_Policeman_Dancer_LR.bmp	187	0	43
134	24	4	4	AR_CUE_A	AGENT	RIGHT	pinat	waitress	saylor	Kick_Waitress_Saylor_RL.bmp	188	0	44
137	41	4	4	AL_CUE_A	AGENT	LEFT	trogat	artist	boxer	Touch_Artist_Boxer_LR.bmp	189	0	45
140	35	4	4	AL_CUE_P	PATIENT	LEFT	strelat	artist	swimmer	Shoot_Artist_Swimmer_LR.bmp	190	0	46
143	45	4	4	AL_CUE_A	AGENT	LEFT	trogat	saylor	professor	Touch_Saylor_Professor_LR.bmp	191	0	47
146	12	4	4	AL_CUE_P	PATIENT	LEFT	bit	cowboy	boxer	Hit_Cowboy_Boxer_LR.bmp	192	0	48
5	3	5	1	AL_CUE_P	PATIENT	LEFT	presledovat	nun	soldier	Chase_Nun_Soldier_LR.bmp	193	0	1
8	2	5	1	AR_CUE_A	AGENT	RIGHT	presledovat	nun	doctor	Chase_Nun_Doctor_RL.bmp	194	0	2
11	7	5	1	AR_CUE_A	AGENT	RIGHT	presledovat	policeman	monk	Chase_Policeman_Monk_RL.bmp	195	0	3
14	13	5	1	AL_CUE_P	PATIENT	LEFT	bit	cowboy	burglar	Hit_Cowboy_Burglar_LR.bmp	196	0	4
17	39	5	1	AR_CUE_A	AGENT	RIGHT	strelat	chef	swimmer	Shoot_Chef_Swimmer_RL.bmp	197	0	5
20	41	5	1	AL_CUE_P	PATIENT	LEFT	trogat	artist	boxer	Touch_Artist_Boxer_LR.bmp	198	no_resp	6
23	46	5	1	AL_CUE_A	AGENT	LEFT	trogat	waitress	saylor	Touch_Waitres_Saylor_LR.bmp	199	0	7
26	19	5	1	AL_CUE_A	AGENT	LEFT	pinat	policeman	clown	Kick_Policeman_Clown_LR.bmp	200	0	8
29	34	5	1	AL_CUE_P	PATIENT	LEFT	strelat	artist	burglar	Shoot_Artist_Burglar_LR.bmp	201	0	9
32	29	5	1	AL_CUE_A	AGENT	LEFT	tolkat	nun	clown	Push_Nun_Clown_LR.bmp	202	0	10
35	12	5	1	AR_CUE_A	AGENT	RIGHT	bit	cowboy	boxer	Hit_Cowboy_Boxer_RL.bmp	203	0	11
38	10	5	1	AL_CUE_A	AGENT	LEFT	bit	boxer	cowboy	Hit_Boxer_Cowboy_LR.bmp	204	0	12
41	32	5	1	AL_CUE_P	PATIENT	LEFT	tolkat	swimmer	chef	Push_Swimmer_Chef_LR.bmp	205	0	13
44	21	5	1	AR_CUE_A	AGENT	RIGHT	pinat	waitress	burglar	Kick_Waitres_Burglar_RL.bmp	206	0	14
47	14	5	1	AL_CUE_A	AGENT	LEFT	bit	cowboy	saylor	Hit_Cowboy_Saylor_LR.bmp	207	0	15
50	1	5	1	AL_CUE_A	AGENT	LEFT	presledovat	burglar	waitress	Chase_Burglar_Waitres_LR.bmp	208	0	16
53	37	5	1	AL_CUE_A	AGENT	LEFT	strelat	chef	burglar	Shoot_Chef_Burglar_LR.bmp	209	0	17
56	44	5	1	AR_CUE_A	AGENT	RIGHT	trogat	doctor	waitress	Touch_Doctor_Waitres_RL.bmp	210	0	18
59	5	5	1	AL_CUE_A	AGENT	LEFT	presledovat	pirate	burglar	Chase_Pirate_Burglar_LR.bmp	211	0	19
62	23	5	1	AL_CUE_A	AGENT	LEFT	pinat	waitress	policeman	Kick_Waitress_Policeman_LR.bmp	212	0	20
65	36	5	1	AR_CUE_P	PATIENT	RIGHT	strelat	boxer	artist	Shoot_Boxer_Artist_RL.bmp	213	0	21
68	26	5	1	AR_CUE_A	AGENT	RIGHT	tolkat	chef	dancer	Push_Chef_Dancer_RL.bmp	214	0	22
71	27	5	1	AL_CUE_A	AGENT	LEFT	tolkat	chef	swimmer	Push_Chef_Swimmer_LR.bmp	215	0	23
74	18	5	1	AL_CUE_P	PATIENT	LEFT	pinat	policeman	burglar	Kick_Policeman_Burglar_LR.bmp	216	0	24
77	15	5	1	AR_CUE_P	PATIENT	RIGHT	bit	cowboy	swimmer	Hit_Cowboy_Swimmer_RL.bmp	217	0	25
80	33	5	1	AL_CUE_A	AGENT	LEFT	strelat	artist	boxer	Shoot_Artist_Boxer_LR.bmp	218	0	26
83	22	5	1	AL_CUE_P	PATIENT	LEFT	pinat	waitress	clown	Kick_Waitres_Clown_LR.bmp	219	0	27
86	24	5	1	AR_CUE_P	PATIENT	RIGHT	pinat	waitress	saylor	Kick_Waitress_Saylor_RL.bmp	220	0	28
89	4	5	1	AR_CUE_P	PATIENT	RIGHT	presledovat	pirate	boxer	Chase_Pirate_Boxer_RL.bmp	221	0	29
92	43	5	1	AR_CUE_P	PATIENT	RIGHT	trogat	artist	saylor	Touch_Artist_Saylor_RL.bmp	222	no_resp	30
95	8	5	1	AR_CUE_P	PATIENT	RIGHT	presledovat	waitress	monk	Chase_Waitress_Monk_RL.bmp	223	0	31
98	17	5	1	AR_CUE_A	AGENT	RIGHT	pinat	policeman	boxer	Kick_Policeman_Boxer_RL.bmp	224	0	32
101	6	5	1	AL_CUE_P	PATIENT	LEFT	presledovat	pirate	swimmer	Chase_Pirate_Swimmer_LR.bmp	225	0	33
104	30	5	1	AR_CUE_P	PATIENT	RIGHT	tolkat	nun	dancer	Push_Nun_Dancer_RL.bmp	226	0	34
107	40	5	1	AR_CUE_P	PATIENT	RIGHT	strelat	monk	chef	Shoot_Monk_Chef_RL.bmp	227	0	35
110	20	5	1	AR_CUE_P	PATIENT	RIGHT	pinat	policeman	dancer	Kick_Policeman_Dancer_RL.bmp	228	1	36
113	16	5	1	AR_CUE_A	AGENT	RIGHT	bit	soldier	artist	Hit_Soldier_Artist_RL.bmp	229	0	37
116	25	5	1	AR_CUE_P	PATIENT	RIGHT	tolkat	chef	clown	Push_Chef_Clown_RL.bmp	230	0	38
119	48	5	1	AR_CUE_A	AGENT	RIGHT	trogat	waitress	swimmer	Touch_Waitress_Swimmer_RL.bmp	231	no_resp	39
122	9	5	1	AL_CUE_P	PATIENT	LEFT	bit	artist	soldier	Hit_Artist_Sodlier_LR.bmp	232	0	40
125	11	5	1	AR_CUE_P	PATIENT	RIGHT	bit	clown	artist	Hit_Clown_Artist_RL.bmp	233	0	41
128	28	5	1	AL_CUE_P	PATIENT	LEFT	tolkat	clown	nun	Push_Clown_Nun_LR.bmp	234	0	42
131	47	5	1	AR_CUE_P	PATIENT	RIGHT	trogat	waitress	soldier	Touch_Waitress_Soldier_RL.bmp	235	0	43
134	45	5	1	AL_CUE_P	PATIENT	LEFT	trogat	saylor	professor	Touch_Saylor_Professor_LR.bmp	236	0	44
137	38	5	1	AL_CUE_P	PATIENT	LEFT	strelat	chef	monk	Shoot_Chef_Monk_LR.bmp	237	0	45
140	42	5	1	AL_CUE_A	AGENT	LEFT	trogat	artist	dancer	Touch_Artist_Dancer_LR.bmp	238	0	46
143	31	5	1	AR_CUE_A	AGENT	RIGHT	tolkat	policeman	dancer	Push_Policeman_Dancer_RL.bmp	239	0	47
146	35	5	1	AR_CUE_A	AGENT	RIGHT	strelat	artist	swimmer	Shoot_Artist_Swimmer_RL.bmp	240	0	48
5	27	6	2	AL_CUE_P	PATIENT	LEFT	tolkat	chef	swimmer	Push_Chef_Swimmer_LR.bmp	241	0	1
8	30	6	2	AL_CUE_A	AGENT	LEFT	tolkat	nun	dancer	Push_Nun_Dancer_LR.bmp	242	0	2
11	45	6	2	AR_CUE_A	AGENT	RIGHT	trogat	saylor	professor	Touch_Saylor_Professor_RL.bmp	243	0	3
14	36	6	2	AL_CUE_A	AGENT	LEFT	strelat	boxer	artist	Shoot_Boxer_Artist_LR.bmp	244	0	4
17	14	6	2	AL_CUE_P	PATIENT	LEFT	bit	cowboy	saylor	Hit_Cowboy_Saylor_LR.bmp	245	0	5
20	1	6	2	AL_CUE_P	PATIENT	LEFT	presledovat	burglar	waitress	Chase_Burglar_Waitres_LR.bmp	246	0	6
23	8	6	2	AL_CUE_A	AGENT	LEFT	presledovat	waitress	monk	Chase_Waitress_Monk_LR.bmp	247	0	7
26	33	6	2	AL_CUE_P	PATIENT	LEFT	strelat	artist	boxer	Shoot_Artist_Boxer_LR.bmp	248	0	8
29	32	6	2	AR_CUE_A	AGENT	RIGHT	tolkat	swimmer	chef	Push_Swimmer_Chef_RL.bmp	249	0	9
32	20	6	2	AL_CUE_A	AGENT	LEFT	pinat	policeman	dancer	Kick_Policeman_Dancer_LR.bmp	250	0	10
35	22	6	2	AR_CUE_A	AGENT	RIGHT	pinat	waitress	clown	Kick_Waitres_Clown_RL.bmp	251	0	11
38	10	6	2	AL_CUE_P	PATIENT	LEFT	bit	boxer	cowboy	Hit_Boxer_Cowboy_LR.bmp	252	0	12
41	35	6	2	AR_CUE_P	PATIENT	RIGHT	strelat	artist	swimmer	Shoot_Artist_Swimmer_RL.bmp	253	0	13
44	19	6	2	AL_CUE_P	PATIENT	LEFT	pinat	policeman	clown	Kick_Policeman_Clown_LR.bmp	254	0	14
47	3	6	2	AR_CUE_A	AGENT	RIGHT	presledovat	nun	soldier	Chase_Nun_Soldier_RL.bmp	255	0	15
50	18	6	2	AR_CUE_A	AGENT	RIGHT	pinat	policeman	burglar	Kick_Policeman_Burglar_RL.bmp	256	0	16
53	47	6	2	AL_CUE_A	AGENT	LEFT	trogat	waitress	soldier	Touch_Waitress_Soldier_LR.bmp	257	0	17
56	39	6	2	AR_CUE_P	PATIENT	RIGHT	strelat	chef	swimmer	Shoot_Chef_Swimmer_RL.bmp	258	0	18
59	5	6	2	AL_CUE_P	PATIENT	LEFT	presledovat	pirate	burglar	Chase_Pirate_Burglar_LR.bmp	259	1	19
62	16	6	2	AR_CUE_P	PATIENT	RIGHT	bit	soldier	artist	Hit_Soldier_Artist_RL.bmp	260	0	20
65	13	6	2	AR_CUE_A	AGENT	RIGHT	bit	cowboy	burglar	Hit_Cowboy_Burglar_RL.bmp	261	0	21
68	37	6	2	AL_CUE_P	PATIENT	LEFT	strelat	chef	burglar	Shoot_Chef_Burglar_LR.bmp	262	0	22
71	12	6	2	AR_CUE_P	PATIENT	RIGHT	bit	cowboy	boxer	Hit_Cowboy_Boxer_RL.bmp	263	0	23
74	21	6	2	AR_CUE_P	PATIENT	RIGHT	pinat	waitress	burglar	Kick_Waitres_Burglar_RL.bmp	264	0	24
77	25	6	2	AL_CUE_A	AGENT	LEFT	tolkat	chef	clown	Push_Chef_Clown_LR.bmp	265	0	25
80	28	6	2	AR_CUE_A	AGENT	RIGHT	tolkat	clown	nun	Push_Clown_Nun_RL.bmp	266	0	26
83	48	6	2	AR_CUE_P	PATIENT	RIGHT	trogat	waitress	swimmer	Touch_Waitress_Swimmer_RL.bmp	267	0	27
86	4	6	2	AL_CUE_A	AGENT	LEFT	presledovat	pirate	boxer	Chase_Pirate_Boxer_LR.bmp	268	0	28
89	31	6	2	AR_CUE_P	PATIENT	RIGHT	tolkat	policeman	dancer	Push_Policeman_Dancer_RL.bmp	269	0	29
92	43	6	2	AL_CUE_A	AGENT	LEFT	trogat	artist	saylor	Touch_Artist_Saylor_LR.bmp	270	0	30
95	46	6	2	AL_CUE_P	PATIENT	LEFT	trogat	waitress	saylor	Touch_Waitres_Saylor_LR.bmp	271	0	31
98	29	6	2	AL_CUE_P	PATIENT	LEFT	tolkat	nun	clown	Push_Nun_Clown_LR.bmp	272	0	32
101	42	6	2	AL_CUE_P	PATIENT	LEFT	trogat	artist	dancer	Touch_Artist_Dancer_LR.bmp	273	0	33
104	26	6	2	AR_CUE_P	PATIENT	RIGHT	tolkat	chef	dancer	Push_Chef_Dancer_RL.bmp	274	1	34
107	15	6	2	AL_CUE_A	AGENT	LEFT	bit	cowboy	swimmer	Hit_Cowboy_Swimmer_LR.bmp	275	0	35
110	7	6	2	AR_CUE_P	PATIENT	RIGHT	presledovat	policeman	monk	Chase_Policeman_Monk_RL.bmp	276	1	36
113	11	6	2	AL_CUE_A	AGENT	LEFT	bit	clown	artist	Hit_Clown_Artist_LR.bmp	277	0	37
116	34	6	2	AR_CUE_A	AGENT	RIGHT	strelat	artist	burglar	Shoot_Artist_Burglar_RL.bmp	278	0	38
119	2	6	2	AR_CUE_P	PATIENT	RIGHT	presledovat	nun	doctor	Chase_Nun_Doctor_RL.bmp	279	0	39
122	9	6	2	AR_CUE_A	AGENT	RIGHT	bit	artist	soldier	Hit_Artist_Sodlier_RL.bmp	280	0	40
125	38	6	2	AR_CUE_A	AGENT	RIGHT	strelat	chef	monk	Shoot_Chef_Monk_RL.bmp	281	0	41
128	17	6	2	AR_CUE_P	PATIENT	RIGHT	pinat	policeman	boxer	Kick_Policeman_Boxer_RL.bmp	282	0	42
131	24	6	2	AL_CUE_A	AGENT	LEFT	pinat	waitress	saylor	Kick_Waitress_Saylor_LR.bmp	283	1	43
134	23	6	2	AL_CUE_P	PATIENT	LEFT	pinat	waitress	policeman	Kick_Waitress_Policeman_LR.bmp	284	1	44
137	6	6	2	AR_CUE_A	AGENT	RIGHT	presledovat	pirate	swimmer	Chase_Pirate_Swimmer_RL.bmp	285	0	45
140	44	6	2	AR_CUE_P	PATIENT	RIGHT	trogat	doctor	waitress	Touch_Doctor_Waitres_RL.bmp	286	0	46
143	41	6	2	AR_CUE_A	AGENT	RIGHT	trogat	artist	boxer	Touch_Artist_Boxer_RL.bmp	287	0	47
146	40	6	2	AL_CUE_A	AGENT	LEFT	strelat	monk	chef	Shoot_Monk_Chef_LR.bmp	288	0	48
5	31	7	3	AL_CUE_A	AGENT	LEFT	tolkat	policeman	dancer	Push_Policeman_Dancer_LR.bmp	289	0	1
8	23	7	3	AR_CUE_A	AGENT	RIGHT	pinat	waitress	policeman	Kick_Waitress_Policeman_RL.bmp	290	0	2
11	20	7	3	AL_CUE_P	PATIENT	LEFT	pinat	policeman	dancer	Kick_Policeman_Dancer_LR.bmp	291	0	3
14	25	7	3	AL_CUE_P	PATIENT	LEFT	tolkat	chef	clown	Push_Chef_Clown_LR.bmp	292	0	4
17	41	7	3	AR_CUE_P	PATIENT	RIGHT	trogat	artist	boxer	Touch_Artist_Boxer_RL.bmp	293	0	5
20	12	7	3	AL_CUE_A	AGENT	LEFT	bit	cowboy	boxer	Hit_Cowboy_Boxer_LR.bmp	294	0	6
23	43	7	3	AL_CUE_P	PATIENT	LEFT	trogat	artist	saylor	Touch_Artist_Saylor_LR.bmp	295	0	7
26	27	7	3	AR_CUE_A	AGENT	RIGHT	tolkat	chef	swimmer	Push_Chef_Swimmer_RL.bmp	296	0	8
29	39	7	3	AL_CUE_A	AGENT	LEFT	strelat	chef	swimmer	Shoot_Chef_Swimmer_LR.bmp	297	0	9
32	36	7	3	AL_CUE_P	PATIENT	LEFT	strelat	boxer	artist	Shoot_Boxer_Artist_LR.bmp	298	0	10
35	8	7	3	AL_CUE_P	PATIENT	LEFT	presledovat	waitress	monk	Chase_Waitress_Monk_LR.bmp	299	1	11
38	30	7	3	AL_CUE_P	PATIENT	LEFT	tolkat	nun	dancer	Push_Nun_Dancer_LR.bmp	300	0	12
41	34	7	3	AR_CUE_P	PATIENT	RIGHT	strelat	artist	burglar	Shoot_Artist_Burglar_RL.bmp	301	0	13
44	40	7	3	AL_CUE_P	PATIENT	LEFT	strelat	monk	chef	Shoot_Monk_Chef_LR.bmp	302	0	14
47	5	7	3	AR_CUE_A	AGENT	RIGHT	presledovat	pirate	burglar	Chase_Pirate_Burglar_RL.bmp	303	1	15
50	16	7	3	AL_CUE_A	AGENT	LEFT	bit	soldier	artist	Hit_Soldier_Artist_LR.bmp	304	0	16
53	4	7	3	AL_CUE_P	PATIENT	LEFT	presledovat	pirate	boxer	Chase_Pirate_Boxer_LR.bmp	305	1	17
56	45	7	3	AR_CUE_P	PATIENT	RIGHT	trogat	saylor	professor	Touch_Saylor_Professor_RL.bmp	306	0	18
59	32	7	3	AR_CUE_P	PATIENT	RIGHT	tolkat	swimmer	chef	Push_Swimmer_Chef_RL.bmp	307	0	19
62	13	7	3	AR_CUE_P	PATIENT	RIGHT	bit	cowboy	burglar	Hit_Cowboy_Burglar_RL.bmp	308	0	20
65	2	7	3	AL_CUE_A	AGENT	LEFT	presledovat	nun	doctor	Chase_Nun_Doctor_LR.bmp	309	1	21
68	29	7	3	AR_CUE_A	AGENT	RIGHT	tolkat	nun	clown	Push_Nun_Clown_RL.bmp	310	no_resp	22
71	1	7	3	AR_CUE_A	AGENT	RIGHT	presledovat	burglar	waitress	Chase_Burglar_Waitres_RL.bmp	311	1	23
74	37	7	3	AR_CUE_A	AGENT	RIGHT	strelat	chef	burglar	Shoot_Chef_Burglar_RL.bmp	312	0	24
77	22	7	3	AR_CUE_P	PATIENT	RIGHT	pinat	waitress	clown	Kick_Waitres_Clown_RL.bmp	313	0	25
80	38	7	3	AR_CUE_P	PATIENT	RIGHT	strelat	chef	monk	Shoot_Chef_Monk_RL.bmp	314	0	26
83	46	7	3	AR_CUE_A	AGENT	RIGHT	trogat	waitress	saylor	Touch_Waitres_Saylor_RL.bmp	315	0	27
86	3	7	3	AR_CUE_P	PATIENT	RIGHT	presledovat	nun	soldier	Chase_Nun_Soldier_RL.bmp	316	1	28
89	28	7	3	AR_CUE_P	PATIENT	RIGHT	tolkat	clown	nun	Push_Clown_Nun_RL.bmp	317	0	29
92	24	7	3	AL_CUE_P	PATIENT	LEFT	pinat	waitress	saylor	Kick_Waitress_Saylor_LR.bmp	318	0	30
95	47	7	3	AL_CUE_P	PATIENT	LEFT	trogat	waitress	soldier	Touch_Waitress_Soldier_LR.bmp	319	0	31
98	11	7	3	AL_CUE_P	PATIENT	LEFT	bit	clown	artist	Hit_Clown_Artist_LR.bmp	320	0	32
101	14	7	3	AR_CUE_A	AGENT	RIGHT	bit	cowboy	saylor	Hit_Cowboy_Saylor_RL.bmp	321	0	33
104	26	7	3	AL_CUE_A	AGENT	LEFT	tolkat	chef	dancer	Push_Chef_Dancer_LR.bmp	322	0	34
107	6	7	3	AR_CUE_P	PATIENT	RIGHT	presledovat	pirate	swimmer	Chase_Pirate_Swimmer_RL.bmp	323	1	35
110	44	7	3	AL_CUE_A	AGENT	LEFT	trogat	doctor	waitress	Touch_Doctor_Waitres_LR.bmp	324	0	36
113	17	7	3	AL_CUE_A	AGENT	LEFT	pinat	policeman	boxer	Kick_Policeman_Boxer_LR.bmp	325	0	37
116	48	7	3	AL_CUE_A	AGENT	LEFT	trogat	waitress	swimmer	Touch_Waitress_Swimmer_LR.bmp	326	0	38
119	21	7	3	AL_CUE_A	AGENT	LEFT	pinat	waitress	burglar	Kick_Waitres_Burglar_LR.bmp	327	0	39
122	9	7	3	AR_CUE_P	PATIENT	RIGHT	bit	artist	soldier	Hit_Artist_Sodlier_RL.bmp	328	0	40
125	7	7	3	AL_CUE_A	AGENT	LEFT	presledovat	policeman	monk	Chase_Policeman_Monk_LR.bmp	329	0	41
128	35	7	3	AL_CUE_A	AGENT	LEFT	strelat	artist	swimmer	Shoot_Artist_Swimmer_LR.bmp	330	0	42
131	10	7	3	AR_CUE_A	AGENT	RIGHT	bit	boxer	cowboy	Hit_Boxer_Cowboy_RL.bmp	331	0	43
134	33	7	3	AR_CUE_A	AGENT	RIGHT	strelat	artist	boxer	Shoot_Artist_Boxer_RL.bmp	332	0	44
137	42	7	3	AR_CUE_A	AGENT	RIGHT	trogat	artist	dancer	Touch_Artist_Dancer_RL.bmp	333	0	45
140	18	7	3	AR_CUE_P	PATIENT	RIGHT	pinat	policeman	burglar	Kick_Policeman_Burglar_RL.bmp	334	0	46
143	15	7	3	AL_CUE_P	PATIENT	LEFT	bit	cowboy	swimmer	Hit_Cowboy_Swimmer_LR.bmp	335	0	47
146	19	7	3	AR_CUE_A	AGENT	RIGHT	pinat	policeman	clown	Kick_Policeman_Clown_RL.bmp	336	0	48
5	17	8	4	AL_CUE_P	PATIENT	LEFT	pinat	policeman	boxer	Kick_Policeman_Boxer_LR.bmp	337	0	1
8	44	8	4	AL_CUE_P	PATIENT	LEFT	trogat	doctor	waitress	Touch_Doctor_Waitres_LR.bmp	338	0	2
11	19	8	4	AR_CUE_P	PATIENT	RIGHT	pinat	policeman	clown	Kick_Policeman_Clown_RL.bmp	339	0	3
14	27	8	4	AR_CUE_P	PATIENT	RIGHT	tolkat	chef	swimmer	Push_Chef_Swimmer_RL.bmp	340	0	4
17	9	8	4	AL_CUE_A	AGENT	LEFT	bit	artist	soldier	Hit_Artist_Sodlier_LR.bmp	341	0	5
20	16	8	4	AL_CUE_P	PATIENT	LEFT	bit	soldier	artist	Hit_Soldier_Artist_LR.bmp	342	0	6
23	5	8	4	AR_CUE_P	PATIENT	RIGHT	presledovat	pirate	burglar	Chase_Pirate_Burglar_RL.bmp	343	1	7
26	1	8	4	AR_CUE_P	PATIENT	RIGHT	presledovat	burglar	waitress	Chase_Burglar_Waitres_RL.bmp	344	0	8
29	6	8	4	AL_CUE_A	AGENT	LEFT	presledovat	pirate	swimmer	Chase_Pirate_Swimmer_LR.bmp	345	0	9
32	21	8	4	AL_CUE_P	PATIENT	LEFT	pinat	waitress	burglar	Kick_Waitres_Burglar_LR.bmp	346	0	10
35	15	8	4	AR_CUE_A	AGENT	RIGHT	bit	cowboy	swimmer	Hit_Cowboy_Swimmer_RL.bmp	347	0	11
38	25	8	4	AR_CUE_A	AGENT	RIGHT	tolkat	chef	clown	Push_Chef_Clown_RL.bmp	348	0	12
41	13	8	4	AL_CUE_A	AGENT	LEFT	bit	cowboy	burglar	Hit_Cowboy_Burglar_LR.bmp	349	0	13
44	3	8	4	AL_CUE_A	AGENT	LEFT	presledovat	nun	soldier	Chase_Nun_Soldier_LR.bmp	350	1	14
47	36	8	4	AR_CUE_A	AGENT	RIGHT	strelat	boxer	artist	Shoot_Boxer_Artist_RL.bmp	351	0	15
50	14	8	4	AR_CUE_P	PATIENT	RIGHT	bit	cowboy	saylor	Hit_Cowboy_Saylor_RL.bmp	352	0	16
53	20	8	4	AR_CUE_A	AGENT	RIGHT	pinat	policeman	dancer	Kick_Policeman_Dancer_RL.bmp	353	0	17
56	32	8	4	AL_CUE_A	AGENT	LEFT	tolkat	swimmer	chef	Push_Swimmer_Chef_LR.bmp	354	0	18
59	34	8	4	AL_CUE_A	AGENT	LEFT	strelat	artist	burglar	Shoot_Artist_Burglar_LR.bmp	355	0	19
62	38	8	4	AL_CUE_A	AGENT	LEFT	strelat	chef	monk	Shoot_Chef_Monk_LR.bmp	356	0	20
65	43	8	4	AR_CUE_A	AGENT	RIGHT	trogat	artist	saylor	Touch_Artist_Saylor_RL.bmp	357	0	21
68	8	8	4	AR_CUE_A	AGENT	RIGHT	presledovat	waitress	monk	Chase_Waitress_Monk_RL.bmp	358	no_resp	22
71	33	8	4	AR_CUE_P	PATIENT	RIGHT	strelat	artist	boxer	Shoot_Artist_Boxer_RL.bmp	359	0	23
74	48	8	4	AL_CUE_P	PATIENT	LEFT	trogat	waitress	swimmer	Touch_Waitress_Swimmer_LR.bmp	360	0	24
77	30	8	4	AR_CUE_A	AGENT	RIGHT	tolkat	nun	dancer	Push_Nun_Dancer_RL.bmp	361	0	25
80	46	8	4	AR_CUE_P	PATIENT	RIGHT	trogat	waitress	saylor	Touch_Waitres_Saylor_RL.bmp	362	0	26
83	39	8	4	AL_CUE_P	PATIENT	LEFT	strelat	chef	swimmer	Shoot_Chef_Swimmer_LR.bmp	363	0	27
86	7	8	4	AL_CUE_P	PATIENT	LEFT	presledovat	policeman	monk	Chase_Policeman_Monk_LR.bmp	364	0	28
89	28	8	4	AL_CUE_A	AGENT	LEFT	tolkat	clown	nun	Push_Clown_Nun_LR.bmp	365	0	29
92	23	8	4	AR_CUE_P	PATIENT	RIGHT	pinat	waitress	policeman	Kick_Waitress_Policeman_RL.bmp	366	0	30
95	29	8	4	AR_CUE_P	PATIENT	RIGHT	tolkat	nun	clown	Push_Nun_Clown_RL.bmp	367	0	31
98	18	8	4	AL_CUE_A	AGENT	LEFT	pinat	policeman	burglar	Kick_Policeman_Burglar_LR.bmp	368	0	32
101	37	8	4	AR_CUE_P	PATIENT	RIGHT	strelat	chef	burglar	Shoot_Chef_Burglar_RL.bmp	369	0	33
104	11	8	4	AR_CUE_A	AGENT	RIGHT	bit	clown	artist	Hit_Clown_Artist_RL.bmp	370	0	34
107	42	8	4	AR_CUE_P	PATIENT	RIGHT	trogat	artist	dancer	Touch_Artist_Dancer_RL.bmp	371	1	35
110	47	8	4	AR_CUE_A	AGENT	RIGHT	trogat	waitress	soldier	Touch_Waitress_Soldier_RL.bmp	372	0	36
113	4	8	4	AR_CUE_A	AGENT	RIGHT	presledovat	pirate	boxer	Chase_Pirate_Boxer_RL.bmp	373	0	37
116	26	8	4	AL_CUE_P	PATIENT	LEFT	tolkat	chef	dancer	Push_Chef_Dancer_LR.bmp	374	0	38
119	10	8	4	AR_CUE_P	PATIENT	RIGHT	bit	boxer	cowboy	Hit_Boxer_Cowboy_RL.bmp	375	0	39
122	2	8	4	AL_CUE_P	PATIENT	LEFT	presledovat	nun	doctor	Chase_Nun_Doctor_LR.bmp	376	0	40
125	40	8	4	AR_CUE_A	AGENT	RIGHT	strelat	monk	chef	Shoot_Monk_Chef_RL.bmp	377	0	41
128	22	8	4	AL_CUE_A	AGENT	LEFT	pinat	waitress	clown	Kick_Waitres_Clown_LR.bmp	378	0	42
131	31	8	4	AL_CUE_P	PATIENT	LEFT	tolkat	policeman	dancer	Push_Policeman_Dancer_LR.bmp	379	0	43
134	24	8	4	AR_CUE_A	AGENT	RIGHT	pinat	waitress	saylor	Kick_Waitress_Saylor_RL.bmp	380	0	44
137	41	8	4	AL_CUE_A	AGENT	LEFT	trogat	artist	boxer	Touch_Artist_Boxer_LR.bmp	381	0	45
140	35	8	4	AL_CUE_P	PATIENT	LEFT	strelat	artist	swimmer	Shoot_Artist_Swimmer_LR.bmp	382	0	46
143	45	8	4	AL_CUE_A	AGENT	LEFT	trogat	saylor	professor	Touch_Saylor_Professor_LR.bmp	383	no_resp	47
146	12	8	4	AL_CUE_P	PATIENT	LEFT	bit	cowboy	boxer	Hit_Cowboy_Boxer_LR.bmp	384	0	48
5	3	9	1	AL_CUE_P	PATIENT	LEFT	presledovat	nun	soldier	Chase_Nun_Soldier_LR.bmp	385	0	1
8	2	9	1	AR_CUE_A	AGENT	RIGHT	presledovat	nun	doctor	Chase_Nun_Doctor_RL.bmp	386	0	2
11	7	9	1	AR_CUE_A	AGENT	RIGHT	presledovat	policeman	monk	Chase_Policeman_Monk_RL.bmp	387	0	3
14	13	9	1	AL_CUE_P	PATIENT	LEFT	bit	cowboy	burglar	Hit_Cowboy_Burglar_LR.bmp	388	0	4
17	39	9	1	AR_CUE_A	AGENT	RIGHT	strelat	chef	swimmer	Shoot_Chef_Swimmer_RL.bmp	389	0	5
20	41	9	1	AL_CUE_P	PATIENT	LEFT	trogat	artist	boxer	Touch_Artist_Boxer_LR.bmp	390	0	6
23	46	9	1	AL_CUE_A	AGENT	LEFT	trogat	waitress	saylor	Touch_Waitres_Saylor_LR.bmp	391	0	7
26	19	9	1	AL_CUE_A	AGENT	LEFT	pinat	policeman	clown	Kick_Policeman_Clown_LR.bmp	392	0	8
29	34	9	1	AL_CUE_P	PATIENT	LEFT	strelat	artist	burglar	Shoot_Artist_Burglar_LR.bmp	393	0	9
32	29	9	1	AL_CUE_A	AGENT	LEFT	tolkat	nun	clown	Push_Nun_Clown_LR.bmp	394	0	10
35	12	9	1	AR_CUE_A	AGENT	RIGHT	bit	cowboy	boxer	Hit_Cowboy_Boxer_RL.bmp	395	0	11
38	10	9	1	AL_CUE_A	AGENT	LEFT	bit	boxer	cowboy	Hit_Boxer_Cowboy_LR.bmp	396	0	12
41	32	9	1	AL_CUE_P	PATIENT	LEFT	tolkat	swimmer	chef	Push_Swimmer_Chef_LR.bmp	397	0	13
44	21	9	1	AR_CUE_A	AGENT	RIGHT	pinat	waitress	burglar	Kick_Waitres_Burglar_RL.bmp	398	0	14
47	14	9	1	AL_CUE_A	AGENT	LEFT	bit	cowboy	saylor	Hit_Cowboy_Saylor_LR.bmp	399	0	15
50	1	9	1	AL_CUE_A	AGENT	LEFT	presledovat	burglar	waitress	Chase_Burglar_Waitres_LR.bmp	400	0	16
53	37	9	1	AL_CUE_A	AGENT	LEFT	strelat	chef	burglar	Shoot_Chef_Burglar_LR.bmp	401	0	17
56	44	9	1	AR_CUE_A	AGENT	RIGHT	trogat	doctor	waitress	Touch_Doctor_Waitres_RL.bmp	402	1	18
59	5	9	1	AL_CUE_A	AGENT	LEFT	presledovat	pirate	burglar	Chase_Pirate_Burglar_LR.bmp	403	0	19
62	23	9	1	AL_CUE_A	AGENT	LEFT	pinat	waitress	policeman	Kick_Waitress_Policeman_LR.bmp	404	0	20
65	36	9	1	AR_CUE_P	PATIENT	RIGHT	strelat	boxer	artist	Shoot_Boxer_Artist_RL.bmp	405	0	21
68	26	9	1	AR_CUE_A	AGENT	RIGHT	tolkat	chef	dancer	Push_Chef_Dancer_RL.bmp	406	0	22
71	27	9	1	AL_CUE_A	AGENT	LEFT	tolkat	chef	swimmer	Push_Chef_Swimmer_LR.bmp	407	0	23
74	18	9	1	AL_CUE_P	PATIENT	LEFT	pinat	policeman	burglar	Kick_Policeman_Burglar_LR.bmp	408	0	24
77	15	9	1	AR_CUE_P	PATIENT	RIGHT	bit	cowboy	swimmer	Hit_Cowboy_Swimmer_RL.bmp	409	0	25
80	33	9	1	AL_CUE_A	AGENT	LEFT	strelat	artist	boxer	Shoot_Artist_Boxer_LR.bmp	410	0	26
83	22	9	1	AL_CUE_P	PATIENT	LEFT	pinat	waitress	clown	Kick_Waitres_Clown_LR.bmp	411	0	27
86	24	9	1	AR_CUE_P	PATIENT	RIGHT	pinat	waitress	saylor	Kick_Waitress_Saylor_RL.bmp	412	0	28
89	4	9	1	AR_CUE_P	PATIENT	RIGHT	presledovat	pirate	boxer	Chase_Pirate_Boxer_RL.bmp	413	0	29
92	43	9	1	AR_CUE_P	PATIENT	RIGHT	trogat	artist	saylor	Touch_Artist_Saylor_RL.bmp	414	0	30
95	8	9	1	AR_CUE_P	PATIENT	RIGHT	presledovat	waitress	monk	Chase_Waitress_Monk_RL.bmp	415	1	31
98	17	9	1	AR_CUE_A	AGENT	RIGHT	pinat	policeman	boxer	Kick_Policeman_Boxer_RL.bmp	416	0	32
101	6	9	1	AL_CUE_P	PATIENT	LEFT	presledovat	pirate	swimmer	Chase_Pirate_Swimmer_LR.bmp	417	0	33
104	30	9	1	AR_CUE_P	PATIENT	RIGHT	tolkat	nun	dancer	Push_Nun_Dancer_RL.bmp	418	0	34
107	40	9	1	AR_CUE_P	PATIENT	RIGHT	strelat	monk	chef	Shoot_Monk_Chef_RL.bmp	419	0	35
110	20	9	1	AR_CUE_P	PATIENT	RIGHT	pinat	policeman	dancer	Kick_Policeman_Dancer_RL.bmp	420	0	36
113	16	9	1	AR_CUE_A	AGENT	RIGHT	bit	soldier	artist	Hit_Soldier_Artist_RL.bmp	421	0	37
116	25	9	1	AR_CUE_P	PATIENT	RIGHT	tolkat	chef	clown	Push_Chef_Clown_RL.bmp	422	0	38
119	48	9	1	AR_CUE_A	AGENT	RIGHT	trogat	waitress	swimmer	Touch_Waitress_Swimmer_RL.bmp	423	0	39
122	9	9	1	AL_CUE_P	PATIENT	LEFT	bit	artist	soldier	Hit_Artist_Sodlier_LR.bmp	424	0	40
125	11	9	1	AR_CUE_P	PATIENT	RIGHT	bit	clown	artist	Hit_Clown_Artist_RL.bmp	425	0	41
128	28	9	1	AL_CUE_P	PATIENT	LEFT	tolkat	clown	nun	Push_Clown_Nun_LR.bmp	426	0	42
131	47	9	1	AR_CUE_P	PATIENT	RIGHT	trogat	waitress	soldier	Touch_Waitress_Soldier_RL.bmp	427	0	43
134	45	9	1	AL_CUE_P	PATIENT	LEFT	trogat	saylor	professor	Touch_Saylor_Professor_LR.bmp	428	0	44
137	38	9	1	AL_CUE_P	PATIENT	LEFT	strelat	chef	monk	Shoot_Chef_Monk_LR.bmp	429	0	45
140	42	9	1	AL_CUE_A	AGENT	LEFT	trogat	artist	dancer	Touch_Artist_Dancer_LR.bmp	430	0	46
143	31	9	1	AR_CUE_A	AGENT	RIGHT	tolkat	policeman	dancer	Push_Policeman_Dancer_RL.bmp	431	0	47
146	35	9	1	AR_CUE_A	AGENT	RIGHT	strelat	artist	swimmer	Shoot_Artist_Swimmer_RL.bmp	432	0	48
5	27	10	2	AL_CUE_P	PATIENT	LEFT	tolkat	chef	swimmer	Push_Chef_Swimmer_LR.bmp	433	0	1
8	30	10	2	AL_CUE_A	AGENT	LEFT	tolkat	nun	dancer	Push_Nun_Dancer_LR.bmp	434	0	2
11	45	10	2	AR_CUE_A	AGENT	RIGHT	trogat	saylor	professor	Touch_Saylor_Professor_RL.bmp	435	0	3
14	36	10	2	AL_CUE_A	AGENT	LEFT	strelat	boxer	artist	Shoot_Boxer_Artist_LR.bmp	436	0	4
17	14	10	2	AL_CUE_P	PATIENT	LEFT	bit	cowboy	saylor	Hit_Cowboy_Saylor_LR.bmp	437	0	5
20	1	10	2	AL_CUE_P	PATIENT	LEFT	presledovat	burglar	waitress	Chase_Burglar_Waitres_LR.bmp	438	1	6
23	8	10	2	AL_CUE_A	AGENT	LEFT	presledovat	waitress	monk	Chase_Waitress_Monk_LR.bmp	439	0	7
26	33	10	2	AL_CUE_P	PATIENT	LEFT	strelat	artist	boxer	Shoot_Artist_Boxer_LR.bmp	440	0	8
29	32	10	2	AR_CUE_A	AGENT	RIGHT	tolkat	swimmer	chef	Push_Swimmer_Chef_RL.bmp	441	0	9
32	20	10	2	AL_CUE_A	AGENT	LEFT	pinat	policeman	dancer	Kick_Policeman_Dancer_LR.bmp	442	0	10
35	22	10	2	AR_CUE_A	AGENT	RIGHT	pinat	waitress	clown	Kick_Waitres_Clown_RL.bmp	443	no_resp	11
38	10	10	2	AL_CUE_P	PATIENT	LEFT	bit	boxer	cowboy	Hit_Boxer_Cowboy_LR.bmp	444	0	12
41	35	10	2	AR_CUE_P	PATIENT	RIGHT	strelat	artist	swimmer	Shoot_Artist_Swimmer_RL.bmp	445	0	13
44	19	10	2	AL_CUE_P	PATIENT	LEFT	pinat	policeman	clown	Kick_Policeman_Clown_LR.bmp	446	1	14
47	3	10	2	AR_CUE_A	AGENT	RIGHT	presledovat	nun	soldier	Chase_Nun_Soldier_RL.bmp	447	1	15
50	18	10	2	AR_CUE_A	AGENT	RIGHT	pinat	policeman	burglar	Kick_Policeman_Burglar_RL.bmp	448	0	16
53	47	10	2	AL_CUE_A	AGENT	LEFT	trogat	waitress	soldier	Touch_Waitress_Soldier_LR.bmp	449	0	17
56	39	10	2	AR_CUE_P	PATIENT	RIGHT	strelat	chef	swimmer	Shoot_Chef_Swimmer_RL.bmp	450	0	18
59	5	10	2	AL_CUE_P	PATIENT	LEFT	presledovat	pirate	burglar	Chase_Pirate_Burglar_LR.bmp	451	1	19
62	16	10	2	AR_CUE_P	PATIENT	RIGHT	bit	soldier	artist	Hit_Soldier_Artist_RL.bmp	452	0	20
65	13	10	2	AR_CUE_A	AGENT	RIGHT	bit	cowboy	burglar	Hit_Cowboy_Burglar_RL.bmp	453	0	21
68	37	10	2	AL_CUE_P	PATIENT	LEFT	strelat	chef	burglar	Shoot_Chef_Burglar_LR.bmp	454	0	22
71	12	10	2	AR_CUE_P	PATIENT	RIGHT	bit	cowboy	boxer	Hit_Cowboy_Boxer_RL.bmp	455	0	23
74	21	10	2	AR_CUE_P	PATIENT	RIGHT	pinat	waitress	burglar	Kick_Waitres_Burglar_RL.bmp	456	0	24
77	25	10	2	AL_CUE_A	AGENT	LEFT	tolkat	chef	clown	Push_Chef_Clown_LR.bmp	457	0	25
80	28	10	2	AR_CUE_A	AGENT	RIGHT	tolkat	clown	nun	Push_Clown_Nun_RL.bmp	458	0	26
83	48	10	2	AR_CUE_P	PATIENT	RIGHT	trogat	waitress	swimmer	Touch_Waitress_Swimmer_RL.bmp	459	0	27
86	4	10	2	AL_CUE_A	AGENT	LEFT	presledovat	pirate	boxer	Chase_Pirate_Boxer_LR.bmp	460	1	28
89	31	10	2	AR_CUE_P	PATIENT	RIGHT	tolkat	policeman	dancer	Push_Policeman_Dancer_RL.bmp	461	0	29
92	43	10	2	AL_CUE_A	AGENT	LEFT	trogat	artist	saylor	Touch_Artist_Saylor_LR.bmp	462	0	30
95	46	10	2	AL_CUE_P	PATIENT	LEFT	trogat	waitress	saylor	Touch_Waitres_Saylor_LR.bmp	463	0	31
98	29	10	2	AL_CUE_P	PATIENT	LEFT	tolkat	nun	clown	Push_Nun_Clown_LR.bmp	464	0	32
101	42	10	2	AL_CUE_P	PATIENT	LEFT	trogat	artist	dancer	Touch_Artist_Dancer_LR.bmp	465	0	33
104	26	10	2	AR_CUE_P	PATIENT	RIGHT	tolkat	chef	dancer	Push_Chef_Dancer_RL.bmp	466	0	34
107	15	10	2	AL_CUE_A	AGENT	LEFT	bit	cowboy	swimmer	Hit_Cowboy_Swimmer_LR.bmp	467	0	35
110	7	10	2	AR_CUE_P	PATIENT	RIGHT	presledovat	policeman	monk	Chase_Policeman_Monk_RL.bmp	468	1	36
113	11	10	2	AL_CUE_A	AGENT	LEFT	bit	clown	artist	Hit_Clown_Artist_LR.bmp	469	0	37
116	34	10	2	AR_CUE_A	AGENT	RIGHT	strelat	artist	burglar	Shoot_Artist_Burglar_RL.bmp	470	0	38
119	2	10	2	AR_CUE_P	PATIENT	RIGHT	presledovat	nun	doctor	Chase_Nun_Doctor_RL.bmp	471	0	39
122	9	10	2	AR_CUE_A	AGENT	RIGHT	bit	artist	soldier	Hit_Artist_Sodlier_RL.bmp	472	0	40
125	38	10	2	AR_CUE_A	AGENT	RIGHT	strelat	chef	monk	Shoot_Chef_Monk_RL.bmp	473	0	41
128	17	10	2	AR_CUE_P	PATIENT	RIGHT	pinat	policeman	boxer	Kick_Policeman_Boxer_RL.bmp	474	0	42
131	24	10	2	AL_CUE_A	AGENT	LEFT	pinat	waitress	saylor	Kick_Waitress_Saylor_LR.bmp	475	0	43
134	23	10	2	AL_CUE_P	PATIENT	LEFT	pinat	waitress	policeman	Kick_Waitress_Policeman_LR.bmp	476	0	44
137	6	10	2	AR_CUE_A	AGENT	RIGHT	presledovat	pirate	swimmer	Chase_Pirate_Swimmer_RL.bmp	477	1	45
140	44	10	2	AR_CUE_P	PATIENT	RIGHT	trogat	doctor	waitress	Touch_Doctor_Waitres_RL.bmp	478	0	46
143	41	10	2	AR_CUE_A	AGENT	RIGHT	trogat	artist	boxer	Touch_Artist_Boxer_RL.bmp	479	0	47
146	40	10	2	AL_CUE_A	AGENT	LEFT	strelat	monk	chef	Shoot_Monk_Chef_LR.bmp	480	0	48
5	31	11	3	AL_CUE_A	AGENT	LEFT	tolkat	policeman	dancer	Push_Policeman_Dancer_LR.bmp	481	0	1
8	23	11	3	AR_CUE_A	AGENT	RIGHT	pinat	waitress	policeman	Kick_Waitress_Policeman_RL.bmp	482	0	2
11	20	11	3	AL_CUE_P	PATIENT	LEFT	pinat	policeman	dancer	Kick_Policeman_Dancer_LR.bmp	483	1	3
14	25	11	3	AL_CUE_P	PATIENT	LEFT	tolkat	chef	clown	Push_Chef_Clown_LR.bmp	484	0	4
17	41	11	3	AR_CUE_P	PATIENT	RIGHT	trogat	artist	boxer	Touch_Artist_Boxer_RL.bmp	485	0	5
20	12	11	3	AL_CUE_A	AGENT	LEFT	bit	cowboy	boxer	Hit_Cowboy_Boxer_LR.bmp	486	0	6
23	43	11	3	AL_CUE_P	PATIENT	LEFT	trogat	artist	saylor	Touch_Artist_Saylor_LR.bmp	487	1	7
26	27	11	3	AR_CUE_A	AGENT	RIGHT	tolkat	chef	swimmer	Push_Chef_Swimmer_RL.bmp	488	0	8
29	39	11	3	AL_CUE_A	AGENT	LEFT	strelat	chef	swimmer	Shoot_Chef_Swimmer_LR.bmp	489	1	9
32	36	11	3	AL_CUE_P	PATIENT	LEFT	strelat	boxer	artist	Shoot_Boxer_Artist_LR.bmp	490	1	10
35	8	11	3	AL_CUE_P	PATIENT	LEFT	presledovat	waitress	monk	Chase_Waitress_Monk_LR.bmp	491	0	11
38	30	11	3	AL_CUE_P	PATIENT	LEFT	tolkat	nun	dancer	Push_Nun_Dancer_LR.bmp	492	1	12
41	34	11	3	AR_CUE_P	PATIENT	RIGHT	strelat	artist	burglar	Shoot_Artist_Burglar_RL.bmp	493	1	13
44	40	11	3	AL_CUE_P	PATIENT	LEFT	strelat	monk	chef	Shoot_Monk_Chef_LR.bmp	494	0	14
47	5	11	3	AR_CUE_A	AGENT	RIGHT	presledovat	pirate	burglar	Chase_Pirate_Burglar_RL.bmp	495	0	15
50	16	11	3	AL_CUE_A	AGENT	LEFT	bit	soldier	artist	Hit_Soldier_Artist_LR.bmp	496	1	16
53	4	11	3	AL_CUE_P	PATIENT	LEFT	presledovat	pirate	boxer	Chase_Pirate_Boxer_LR.bmp	497	1	17
56	45	11	3	AR_CUE_P	PATIENT	RIGHT	trogat	saylor	professor	Touch_Saylor_Professor_RL.bmp	498	0	18
59	32	11	3	AR_CUE_P	PATIENT	RIGHT	tolkat	swimmer	chef	Push_Swimmer_Chef_RL.bmp	499	0	19
62	13	11	3	AR_CUE_P	PATIENT	RIGHT	bit	cowboy	burglar	Hit_Cowboy_Burglar_RL.bmp	500	0	20
65	2	11	3	AL_CUE_A	AGENT	LEFT	presledovat	nun	doctor	Chase_Nun_Doctor_LR.bmp	501	0	21
68	29	11	3	AR_CUE_A	AGENT	RIGHT	tolkat	nun	clown	Push_Nun_Clown_RL.bmp	502	0	22
71	1	11	3	AR_CUE_A	AGENT	RIGHT	presledovat	burglar	waitress	Chase_Burglar_Waitres_RL.bmp	503	1	23
74	37	11	3	AR_CUE_A	AGENT	RIGHT	strelat	chef	burglar	Shoot_Chef_Burglar_RL.bmp	504	0	24
77	22	11	3	AR_CUE_P	PATIENT	RIGHT	pinat	waitress	clown	Kick_Waitres_Clown_RL.bmp	505	0	25
80	38	11	3	AR_CUE_P	PATIENT	RIGHT	strelat	chef	monk	Shoot_Chef_Monk_RL.bmp	506	0	26
83	46	11	3	AR_CUE_A	AGENT	RIGHT	trogat	waitress	saylor	Touch_Waitres_Saylor_RL.bmp	507	1	27
86	3	11	3	AR_CUE_P	PATIENT	RIGHT	presledovat	nun	soldier	Chase_Nun_Soldier_RL.bmp	508	1	28
89	28	11	3	AR_CUE_P	PATIENT	RIGHT	tolkat	clown	nun	Push_Clown_Nun_RL.bmp	509	0	29
92	24	11	3	AL_CUE_P	PATIENT	LEFT	pinat	waitress	saylor	Kick_Waitress_Saylor_LR.bmp	510	0	30
95	47	11	3	AL_CUE_P	PATIENT	LEFT	trogat	waitress	soldier	Touch_Waitress_Soldier_LR.bmp	511	0	31
98	11	11	3	AL_CUE_P	PATIENT	LEFT	bit	clown	artist	Hit_Clown_Artist_LR.bmp	512	0	32
101	14	11	3	AR_CUE_A	AGENT	RIGHT	bit	cowboy	saylor	Hit_Cowboy_Saylor_RL.bmp	513	0	33
104	26	11	3	AL_CUE_A	AGENT	LEFT	tolkat	chef	dancer	Push_Chef_Dancer_LR.bmp	514	0	34
107	6	11	3	AR_CUE_P	PATIENT	RIGHT	presledovat	pirate	swimmer	Chase_Pirate_Swimmer_RL.bmp	515	0	35
110	44	11	3	AL_CUE_A	AGENT	LEFT	trogat	doctor	waitress	Touch_Doctor_Waitres_LR.bmp	516	0	36
113	17	11	3	AL_CUE_A	AGENT	LEFT	pinat	policeman	boxer	Kick_Policeman_Boxer_LR.bmp	517	1	37
116	48	11	3	AL_CUE_A	AGENT	LEFT	trogat	waitress	swimmer	Touch_Waitress_Swimmer_LR.bmp	518	0	38
119	21	11	3	AL_CUE_A	AGENT	LEFT	pinat	waitress	burglar	Kick_Waitres_Burglar_LR.bmp	519	1	39
122	9	11	3	AR_CUE_P	PATIENT	RIGHT	bit	artist	soldier	Hit_Artist_Sodlier_RL.bmp	520	1	40
125	7	11	3	AL_CUE_A	AGENT	LEFT	presledovat	policeman	monk	Chase_Policeman_Monk_LR.bmp	521	1	41
128	35	11	3	AL_CUE_A	AGENT	LEFT	strelat	artist	swimmer	Shoot_Artist_Swimmer_LR.bmp	522	0	42
131	10	11	3	AR_CUE_A	AGENT	RIGHT	bit	boxer	cowboy	Hit_Boxer_Cowboy_RL.bmp	523	0	43
134	33	11	3	AR_CUE_A	AGENT	RIGHT	strelat	artist	boxer	Shoot_Artist_Boxer_RL.bmp	524	0	44
137	42	11	3	AR_CUE_A	AGENT	RIGHT	trogat	artist	dancer	Touch_Artist_Dancer_RL.bmp	525	0	45
140	18	11	3	AR_CUE_P	PATIENT	RIGHT	pinat	policeman	burglar	Kick_Policeman_Burglar_RL.bmp	526	1	46
143	15	11	3	AL_CUE_P	PATIENT	LEFT	bit	cowboy	swimmer	Hit_Cowboy_Swimmer_LR.bmp	527	0	47
146	19	11	3	AR_CUE_A	AGENT	RIGHT	pinat	policeman	clown	Kick_Policeman_Clown_RL.bmp	528	0	48
5	17	12	4	AL_CUE_P	PATIENT	LEFT	pinat	policeman	boxer	Kick_Policeman_Boxer_LR.bmp	529	0	1
8	44	12	4	AL_CUE_P	PATIENT	LEFT	trogat	doctor	waitress	Touch_Doctor_Waitres_LR.bmp	530	0	2
11	19	12	4	AR_CUE_P	PATIENT	RIGHT	pinat	policeman	clown	Kick_Policeman_Clown_RL.bmp	531	0	3
14	27	12	4	AR_CUE_P	PATIENT	RIGHT	tolkat	chef	swimmer	Push_Chef_Swimmer_RL.bmp	532	0	4
17	9	12	4	AL_CUE_A	AGENT	LEFT	bit	artist	soldier	Hit_Artist_Sodlier_LR.bmp	533	0	5
20	16	12	4	AL_CUE_P	PATIENT	LEFT	bit	soldier	artist	Hit_Soldier_Artist_LR.bmp	534	0	6
23	5	12	4	AR_CUE_P	PATIENT	RIGHT	presledovat	pirate	burglar	Chase_Pirate_Burglar_RL.bmp	535	0	7
26	1	12	4	AR_CUE_P	PATIENT	RIGHT	presledovat	burglar	waitress	Chase_Burglar_Waitres_RL.bmp	536	0	8
29	6	12	4	AL_CUE_A	AGENT	LEFT	presledovat	pirate	swimmer	Chase_Pirate_Swimmer_LR.bmp	537	0	9
32	21	12	4	AL_CUE_P	PATIENT	LEFT	pinat	waitress	burglar	Kick_Waitres_Burglar_LR.bmp	538	1	10
35	15	12	4	AR_CUE_A	AGENT	RIGHT	bit	cowboy	swimmer	Hit_Cowboy_Swimmer_RL.bmp	539	0	11
38	25	12	4	AR_CUE_A	AGENT	RIGHT	tolkat	chef	clown	Push_Chef_Clown_RL.bmp	540	0	12
41	13	12	4	AL_CUE_A	AGENT	LEFT	bit	cowboy	burglar	Hit_Cowboy_Burglar_LR.bmp	541	0	13
44	3	12	4	AL_CUE_A	AGENT	LEFT	presledovat	nun	soldier	Chase_Nun_Soldier_LR.bmp	542	0	14
47	36	12	4	AR_CUE_A	AGENT	RIGHT	strelat	boxer	artist	Shoot_Boxer_Artist_RL.bmp	543	0	15
50	14	12	4	AR_CUE_P	PATIENT	RIGHT	bit	cowboy	saylor	Hit_Cowboy_Saylor_RL.bmp	544	0	16
53	20	12	4	AR_CUE_A	AGENT	RIGHT	pinat	policeman	dancer	Kick_Policeman_Dancer_RL.bmp	545	0	17
56	32	12	4	AL_CUE_A	AGENT	LEFT	tolkat	swimmer	chef	Push_Swimmer_Chef_LR.bmp	546	0	18
59	34	12	4	AL_CUE_A	AGENT	LEFT	strelat	artist	burglar	Shoot_Artist_Burglar_LR.bmp	547	0	19
62	38	12	4	AL_CUE_A	AGENT	LEFT	strelat	chef	monk	Shoot_Chef_Monk_LR.bmp	548	0	20
65	43	12	4	AR_CUE_A	AGENT	RIGHT	trogat	artist	saylor	Touch_Artist_Saylor_RL.bmp	549	0	21
68	8	12	4	AR_CUE_A	AGENT	RIGHT	presledovat	waitress	monk	Chase_Waitress_Monk_RL.bmp	550	0	22
71	33	12	4	AR_CUE_P	PATIENT	RIGHT	strelat	artist	boxer	Shoot_Artist_Boxer_RL.bmp	551	0	23
74	48	12	4	AL_CUE_P	PATIENT	LEFT	trogat	waitress	swimmer	Touch_Waitress_Swimmer_LR.bmp	552	0	24
77	30	12	4	AR_CUE_A	AGENT	RIGHT	tolkat	nun	dancer	Push_Nun_Dancer_RL.bmp	553	0	25
80	46	12	4	AR_CUE_P	PATIENT	RIGHT	trogat	waitress	saylor	Touch_Waitres_Saylor_RL.bmp	554	0	26
83	39	12	4	AL_CUE_P	PATIENT	LEFT	strelat	chef	swimmer	Shoot_Chef_Swimmer_LR.bmp	555	0	27
86	7	12	4	AL_CUE_P	PATIENT	LEFT	presledovat	policeman	monk	Chase_Policeman_Monk_LR.bmp	556	0	28
89	28	12	4	AL_CUE_A	AGENT	LEFT	tolkat	clown	nun	Push_Clown_Nun_LR.bmp	557	0	29
92	23	12	4	AR_CUE_P	PATIENT	RIGHT	pinat	waitress	policeman	Kick_Waitress_Policeman_RL.bmp	558	0	30
95	29	12	4	AR_CUE_P	PATIENT	RIGHT	tolkat	nun	clown	Push_Nun_Clown_RL.bmp	559	0	31
98	18	12	4	AL_CUE_A	AGENT	LEFT	pinat	policeman	burglar	Kick_Policeman_Burglar_LR.bmp	560	0	32
101	37	12	4	AR_CUE_P	PATIENT	RIGHT	strelat	chef	burglar	Shoot_Chef_Burglar_RL.bmp	561	0	33
104	11	12	4	AR_CUE_A	AGENT	RIGHT	bit	clown	artist	Hit_Clown_Artist_RL.bmp	562	0	34
107	42	12	4	AR_CUE_P	PATIENT	RIGHT	trogat	artist	dancer	Touch_Artist_Dancer_RL.bmp	563	0	35
110	47	12	4	AR_CUE_A	AGENT	RIGHT	trogat	waitress	soldier	Touch_Waitress_Soldier_RL.bmp	564	0	36
113	4	12	4	AR_CUE_A	AGENT	RIGHT	presledovat	pirate	boxer	Chase_Pirate_Boxer_RL.bmp	565	0	37
116	26	12	4	AL_CUE_P	PATIENT	LEFT	tolkat	chef	dancer	Push_Chef_Dancer_LR.bmp	566	0	38
119	10	12	4	AR_CUE_P	PATIENT	RIGHT	bit	boxer	cowboy	Hit_Boxer_Cowboy_RL.bmp	567	0	39
122	2	12	4	AL_CUE_P	PATIENT	LEFT	presledovat	nun	doctor	Chase_Nun_Doctor_LR.bmp	568	0	40
125	40	12	4	AR_CUE_A	AGENT	RIGHT	strelat	monk	chef	Shoot_Monk_Chef_RL.bmp	569	0	41
128	22	12	4	AL_CUE_A	AGENT	LEFT	pinat	waitress	clown	Kick_Waitres_Clown_LR.bmp	570	0	42
131	31	12	4	AL_CUE_P	PATIENT	LEFT	tolkat	policeman	dancer	Push_Policeman_Dancer_LR.bmp	571	0	43
134	24	12	4	AR_CUE_A	AGENT	RIGHT	pinat	waitress	saylor	Kick_Waitress_Saylor_RL.bmp	572	0	44
137	41	12	4	AL_CUE_A	AGENT	LEFT	trogat	artist	boxer	Touch_Artist_Boxer_LR.bmp	573	0	45
140	35	12	4	AL_CUE_P	PATIENT	LEFT	strelat	artist	swimmer	Shoot_Artist_Swimmer_LR.bmp	574	0	46
143	45	12	4	AL_CUE_A	AGENT	LEFT	trogat	saylor	professor	Touch_Saylor_Professor_LR.bmp	575	0	47
146	12	12	4	AL_CUE_P	PATIENT	LEFT	bit	cowboy	boxer	Hit_Cowboy_Boxer_LR.bmp	576	0	48
5	3	13	1	AL_CUE_P	PATIENT	LEFT	presledovat	nun	soldier	Chase_Nun_Soldier_LR.bmp	577	0	1
8	2	13	1	AR_CUE_A	AGENT	RIGHT	presledovat	nun	doctor	Chase_Nun_Doctor_RL.bmp	578	1	2
11	7	13	1	AR_CUE_A	AGENT	RIGHT	presledovat	policeman	monk	Chase_Policeman_Monk_RL.bmp	579	1	3
14	13	13	1	AL_CUE_P	PATIENT	LEFT	bit	cowboy	burglar	Hit_Cowboy_Burglar_LR.bmp	580	0	4
17	39	13	1	AR_CUE_A	AGENT	RIGHT	strelat	chef	swimmer	Shoot_Chef_Swimmer_RL.bmp	581	0	5
20	41	13	1	AL_CUE_P	PATIENT	LEFT	trogat	artist	boxer	Touch_Artist_Boxer_LR.bmp	582	0	6
23	46	13	1	AL_CUE_A	AGENT	LEFT	trogat	waitress	saylor	Touch_Waitres_Saylor_LR.bmp	583	0	7
26	19	13	1	AL_CUE_A	AGENT	LEFT	pinat	policeman	clown	Kick_Policeman_Clown_LR.bmp	584	1	8
29	34	13	1	AL_CUE_P	PATIENT	LEFT	strelat	artist	burglar	Shoot_Artist_Burglar_LR.bmp	585	0	9
32	29	13	1	AL_CUE_A	AGENT	LEFT	tolkat	nun	clown	Push_Nun_Clown_LR.bmp	586	0	10
35	12	13	1	AR_CUE_A	AGENT	RIGHT	bit	cowboy	boxer	Hit_Cowboy_Boxer_RL.bmp	587	0	11
38	10	13	1	AL_CUE_A	AGENT	LEFT	bit	boxer	cowboy	Hit_Boxer_Cowboy_LR.bmp	588	1	12
41	32	13	1	AL_CUE_P	PATIENT	LEFT	tolkat	swimmer	chef	Push_Swimmer_Chef_LR.bmp	589	0	13
44	21	13	1	AR_CUE_A	AGENT	RIGHT	pinat	waitress	burglar	Kick_Waitres_Burglar_RL.bmp	590	0	14
47	14	13	1	AL_CUE_A	AGENT	LEFT	bit	cowboy	saylor	Hit_Cowboy_Saylor_LR.bmp	591	0	15
50	1	13	1	AL_CUE_A	AGENT	LEFT	presledovat	burglar	waitress	Chase_Burglar_Waitres_LR.bmp	592	0	16
53	37	13	1	AL_CUE_A	AGENT	LEFT	strelat	chef	burglar	Shoot_Chef_Burglar_LR.bmp	593	no_resp	17
56	44	13	1	AR_CUE_A	AGENT	RIGHT	trogat	doctor	waitress	Touch_Doctor_Waitres_RL.bmp	594	0	18
59	5	13	1	AL_CUE_A	AGENT	LEFT	presledovat	pirate	burglar	Chase_Pirate_Burglar_LR.bmp	595	0	19
62	23	13	1	AL_CUE_A	AGENT	LEFT	pinat	waitress	policeman	Kick_Waitress_Policeman_LR.bmp	596	0	20
65	36	13	1	AR_CUE_P	PATIENT	RIGHT	strelat	boxer	artist	Shoot_Boxer_Artist_RL.bmp	597	1	21
68	26	13	1	AR_CUE_A	AGENT	RIGHT	tolkat	chef	dancer	Push_Chef_Dancer_RL.bmp	598	0	22
71	27	13	1	AL_CUE_A	AGENT	LEFT	tolkat	chef	swimmer	Push_Chef_Swimmer_LR.bmp	599	0	23
74	18	13	1	AL_CUE_P	PATIENT	LEFT	pinat	policeman	burglar	Kick_Policeman_Burglar_LR.bmp	600	0	24
77	15	13	1	AR_CUE_P	PATIENT	RIGHT	bit	cowboy	swimmer	Hit_Cowboy_Swimmer_RL.bmp	601	0	25
80	33	13	1	AL_CUE_A	AGENT	LEFT	strelat	artist	boxer	Shoot_Artist_Boxer_LR.bmp	602	0	26
83	22	13	1	AL_CUE_P	PATIENT	LEFT	pinat	waitress	clown	Kick_Waitres_Clown_LR.bmp	603	0	27
86	24	13	1	AR_CUE_P	PATIENT	RIGHT	pinat	waitress	saylor	Kick_Waitress_Saylor_RL.bmp	604	0	28
89	4	13	1	AR_CUE_P	PATIENT	RIGHT	presledovat	pirate	boxer	Chase_Pirate_Boxer_RL.bmp	605	1	29
92	43	13	1	AR_CUE_P	PATIENT	RIGHT	trogat	artist	saylor	Touch_Artist_Saylor_RL.bmp	606	1	30
95	8	13	1	AR_CUE_P	PATIENT	RIGHT	presledovat	waitress	monk	Chase_Waitress_Monk_RL.bmp	607	1	31
98	17	13	1	AR_CUE_A	AGENT	RIGHT	pinat	policeman	boxer	Kick_Policeman_Boxer_RL.bmp	608	0	32
101	6	13	1	AL_CUE_P	PATIENT	LEFT	presledovat	pirate	swimmer	Chase_Pirate_Swimmer_LR.bmp	609	0	33
104	30	13	1	AR_CUE_P	PATIENT	RIGHT	tolkat	nun	dancer	Push_Nun_Dancer_RL.bmp	610	0	34
107	40	13	1	AR_CUE_P	PATIENT	RIGHT	strelat	monk	chef	Shoot_Monk_Chef_RL.bmp	611	1	35
110	20	13	1	AR_CUE_P	PATIENT	RIGHT	pinat	policeman	dancer	Kick_Policeman_Dancer_RL.bmp	612	0	36
113	16	13	1	AR_CUE_A	AGENT	RIGHT	bit	soldier	artist	Hit_Soldier_Artist_RL.bmp	613	0	37
116	25	13	1	AR_CUE_P	PATIENT	RIGHT	tolkat	chef	clown	Push_Chef_Clown_RL.bmp	614	0	38
119	48	13	1	AR_CUE_A	AGENT	RIGHT	trogat	waitress	swimmer	Touch_Waitress_Swimmer_RL.bmp	615	0	39
122	9	13	1	AL_CUE_P	PATIENT	LEFT	bit	artist	soldier	Hit_Artist_Sodlier_LR.bmp	616	0	40
125	11	13	1	AR_CUE_P	PATIENT	RIGHT	bit	clown	artist	Hit_Clown_Artist_RL.bmp	617	0	41
128	28	13	1	AL_CUE_P	PATIENT	LEFT	tolkat	clown	nun	Push_Clown_Nun_LR.bmp	618	0	42
131	47	13	1	AR_CUE_P	PATIENT	RIGHT	trogat	waitress	soldier	Touch_Waitress_Soldier_RL.bmp	619	0	43
134	45	13	1	AL_CUE_P	PATIENT	LEFT	trogat	saylor	professor	Touch_Saylor_Professor_LR.bmp	620	0	44
137	38	13	1	AL_CUE_P	PATIENT	LEFT	strelat	chef	monk	Shoot_Chef_Monk_LR.bmp	621	0	45
140	42	13	1	AL_CUE_A	AGENT	LEFT	trogat	artist	dancer	Touch_Artist_Dancer_LR.bmp	622	0	46
143	31	13	1	AR_CUE_A	AGENT	RIGHT	tolkat	policeman	dancer	Push_Policeman_Dancer_RL.bmp	623	0	47
146	35	13	1	AR_CUE_A	AGENT	RIGHT	strelat	artist	swimmer	Shoot_Artist_Swimmer_RL.bmp	624	0	48
5	27	14	2	AL_CUE_P	PATIENT	LEFT	tolkat	chef	swimmer	Push_Chef_Swimmer_LR.bmp	625	0	1
8	30	14	2	AL_CUE_A	AGENT	LEFT	tolkat	nun	dancer	Push_Nun_Dancer_LR.bmp	626	0	2
11	45	14	2	AR_CUE_A	AGENT	RIGHT	trogat	saylor	professor	Touch_Saylor_Professor_RL.bmp	627	0	3
14	36	14	2	AL_CUE_A	AGENT	LEFT	strelat	boxer	artist	Shoot_Boxer_Artist_LR.bmp	628	0	4
17	14	14	2	AL_CUE_P	PATIENT	LEFT	bit	cowboy	saylor	Hit_Cowboy_Saylor_LR.bmp	629	1	5
20	1	14	2	AL_CUE_P	PATIENT	LEFT	presledovat	burglar	waitress	Chase_Burglar_Waitres_LR.bmp	630	0	6
23	8	14	2	AL_CUE_A	AGENT	LEFT	presledovat	waitress	monk	Chase_Waitress_Monk_LR.bmp	631	0	7
26	33	14	2	AL_CUE_P	PATIENT	LEFT	strelat	artist	boxer	Shoot_Artist_Boxer_LR.bmp	632	0	8
29	32	14	2	AR_CUE_A	AGENT	RIGHT	tolkat	swimmer	chef	Push_Swimmer_Chef_RL.bmp	633	0	9
32	20	14	2	AL_CUE_A	AGENT	LEFT	pinat	policeman	dancer	Kick_Policeman_Dancer_LR.bmp	634	0	10
35	22	14	2	AR_CUE_A	AGENT	RIGHT	pinat	waitress	clown	Kick_Waitres_Clown_RL.bmp	635	1	11
38	10	14	2	AL_CUE_P	PATIENT	LEFT	bit	boxer	cowboy	Hit_Boxer_Cowboy_LR.bmp	636	0	12
41	35	14	2	AR_CUE_P	PATIENT	RIGHT	strelat	artist	swimmer	Shoot_Artist_Swimmer_RL.bmp	637	1	13
44	19	14	2	AL_CUE_P	PATIENT	LEFT	pinat	policeman	clown	Kick_Policeman_Clown_LR.bmp	638	0	14
47	3	14	2	AR_CUE_A	AGENT	RIGHT	presledovat	nun	soldier	Chase_Nun_Soldier_RL.bmp	639	0	15
50	18	14	2	AR_CUE_A	AGENT	RIGHT	pinat	policeman	burglar	Kick_Policeman_Burglar_RL.bmp	640	1	16
53	47	14	2	AL_CUE_A	AGENT	LEFT	trogat	waitress	soldier	Touch_Waitress_Soldier_LR.bmp	641	0	17
56	39	14	2	AR_CUE_P	PATIENT	RIGHT	strelat	chef	swimmer	Shoot_Chef_Swimmer_RL.bmp	642	1	18
59	5	14	2	AL_CUE_P	PATIENT	LEFT	presledovat	pirate	burglar	Chase_Pirate_Burglar_LR.bmp	643	1	19
62	16	14	2	AR_CUE_P	PATIENT	RIGHT	bit	soldier	artist	Hit_Soldier_Artist_RL.bmp	644	0	20
65	13	14	2	AR_CUE_A	AGENT	RIGHT	bit	cowboy	burglar	Hit_Cowboy_Burglar_RL.bmp	645	0	21
68	37	14	2	AL_CUE_P	PATIENT	LEFT	strelat	chef	burglar	Shoot_Chef_Burglar_LR.bmp	646	0	22
71	12	14	2	AR_CUE_P	PATIENT	RIGHT	bit	cowboy	boxer	Hit_Cowboy_Boxer_RL.bmp	647	1	23
74	21	14	2	AR_CUE_P	PATIENT	RIGHT	pinat	waitress	burglar	Kick_Waitres_Burglar_RL.bmp	648	0	24
77	25	14	2	AL_CUE_A	AGENT	LEFT	tolkat	chef	clown	Push_Chef_Clown_LR.bmp	649	0	25
80	28	14	2	AR_CUE_A	AGENT	RIGHT	tolkat	clown	nun	Push_Clown_Nun_RL.bmp	650	0	26
83	48	14	2	AR_CUE_P	PATIENT	RIGHT	trogat	waitress	swimmer	Touch_Waitress_Swimmer_RL.bmp	651	0	27
86	4	14	2	AL_CUE_A	AGENT	LEFT	presledovat	pirate	boxer	Chase_Pirate_Boxer_LR.bmp	652	0	28
89	31	14	2	AR_CUE_P	PATIENT	RIGHT	tolkat	policeman	dancer	Push_Policeman_Dancer_RL.bmp	653	1	29
92	43	14	2	AL_CUE_A	AGENT	LEFT	trogat	artist	saylor	Touch_Artist_Saylor_LR.bmp	654	0	30
95	46	14	2	AL_CUE_P	PATIENT	LEFT	trogat	waitress	saylor	Touch_Waitres_Saylor_LR.bmp	655	0	31
98	29	14	2	AL_CUE_P	PATIENT	LEFT	tolkat	nun	clown	Push_Nun_Clown_LR.bmp	656	no_resp	32
101	42	14	2	AL_CUE_P	PATIENT	LEFT	trogat	artist	dancer	Touch_Artist_Dancer_LR.bmp	657	0	33
104	26	14	2	AR_CUE_P	PATIENT	RIGHT	tolkat	chef	dancer	Push_Chef_Dancer_RL.bmp	658	0	34
107	15	14	2	AL_CUE_A	AGENT	LEFT	bit	cowboy	swimmer	Hit_Cowboy_Swimmer_LR.bmp	659	1	35
110	7	14	2	AR_CUE_P	PATIENT	RIGHT	presledovat	policeman	monk	Chase_Policeman_Monk_RL.bmp	660	1	36
113	11	14	2	AL_CUE_A	AGENT	LEFT	bit	clown	artist	Hit_Clown_Artist_LR.bmp	661	0	37
116	34	14	2	AR_CUE_A	AGENT	RIGHT	strelat	artist	burglar	Shoot_Artist_Burglar_RL.bmp	662	0	38
119	2	14	2	AR_CUE_P	PATIENT	RIGHT	presledovat	nun	doctor	Chase_Nun_Doctor_RL.bmp	663	1	39
122	9	14	2	AR_CUE_A	AGENT	RIGHT	bit	artist	soldier	Hit_Artist_Sodlier_RL.bmp	664	0	40
125	38	14	2	AR_CUE_A	AGENT	RIGHT	strelat	chef	monk	Shoot_Chef_Monk_RL.bmp	665	0	41
128	17	14	2	AR_CUE_P	PATIENT	RIGHT	pinat	policeman	boxer	Kick_Policeman_Boxer_RL.bmp	666	0	42
131	24	14	2	AL_CUE_A	AGENT	LEFT	pinat	waitress	saylor	Kick_Waitress_Saylor_LR.bmp	667	0	43
134	23	14	2	AL_CUE_P	PATIENT	LEFT	pinat	waitress	policeman	Kick_Waitress_Policeman_LR.bmp	668	1	44
137	6	14	2	AR_CUE_A	AGENT	RIGHT	presledovat	pirate	swimmer	Chase_Pirate_Swimmer_RL.bmp	669	0	45
140	44	14	2	AR_CUE_P	PATIENT	RIGHT	trogat	doctor	waitress	Touch_Doctor_Waitres_RL.bmp	670	1	46
143	41	14	2	AR_CUE_A	AGENT	RIGHT	trogat	artist	boxer	Touch_Artist_Boxer_RL.bmp	671	0	47
146	40	14	2	AL_CUE_A	AGENT	LEFT	strelat	monk	chef	Shoot_Monk_Chef_LR.bmp	672	1	48
5	31	15	3	AL_CUE_A	AGENT	LEFT	tolkat	policeman	dancer	Push_Policeman_Dancer_LR.bmp	673	0	1
8	23	15	3	AR_CUE_A	AGENT	RIGHT	pinat	waitress	policeman	Kick_Waitress_Policeman_RL.bmp	674	0	2
11	20	15	3	AL_CUE_P	PATIENT	LEFT	pinat	policeman	dancer	Kick_Policeman_Dancer_LR.bmp	675	0	3
14	25	15	3	AL_CUE_P	PATIENT	LEFT	tolkat	chef	clown	Push_Chef_Clown_LR.bmp	676	0	4
17	41	15	3	AR_CUE_P	PATIENT	RIGHT	trogat	artist	boxer	Touch_Artist_Boxer_RL.bmp	677	0	5
20	12	15	3	AL_CUE_A	AGENT	LEFT	bit	cowboy	boxer	Hit_Cowboy_Boxer_LR.bmp	678	0	6
23	43	15	3	AL_CUE_P	PATIENT	LEFT	trogat	artist	saylor	Touch_Artist_Saylor_LR.bmp	679	0	7
26	27	15	3	AR_CUE_A	AGENT	RIGHT	tolkat	chef	swimmer	Push_Chef_Swimmer_RL.bmp	680	0	8
29	39	15	3	AL_CUE_A	AGENT	LEFT	strelat	chef	swimmer	Shoot_Chef_Swimmer_LR.bmp	681	0	9
32	36	15	3	AL_CUE_P	PATIENT	LEFT	strelat	boxer	artist	Shoot_Boxer_Artist_LR.bmp	682	0	10
35	8	15	3	AL_CUE_P	PATIENT	LEFT	presledovat	waitress	monk	Chase_Waitress_Monk_LR.bmp	683	1	11
38	30	15	3	AL_CUE_P	PATIENT	LEFT	tolkat	nun	dancer	Push_Nun_Dancer_LR.bmp	684	0	12
41	34	15	3	AR_CUE_P	PATIENT	RIGHT	strelat	artist	burglar	Shoot_Artist_Burglar_RL.bmp	685	0	13
44	40	15	3	AL_CUE_P	PATIENT	LEFT	strelat	monk	chef	Shoot_Monk_Chef_LR.bmp	686	0	14
47	5	15	3	AR_CUE_A	AGENT	RIGHT	presledovat	pirate	burglar	Chase_Pirate_Burglar_RL.bmp	687	1	15
50	16	15	3	AL_CUE_A	AGENT	LEFT	bit	soldier	artist	Hit_Soldier_Artist_LR.bmp	688	0	16
53	4	15	3	AL_CUE_P	PATIENT	LEFT	presledovat	pirate	boxer	Chase_Pirate_Boxer_LR.bmp	689	0	17
56	45	15	3	AR_CUE_P	PATIENT	RIGHT	trogat	saylor	professor	Touch_Saylor_Professor_RL.bmp	690	0	18
59	32	15	3	AR_CUE_P	PATIENT	RIGHT	tolkat	swimmer	chef	Push_Swimmer_Chef_RL.bmp	691	0	19
62	13	15	3	AR_CUE_P	PATIENT	RIGHT	bit	cowboy	burglar	Hit_Cowboy_Burglar_RL.bmp	692	0	20
65	2	15	3	AL_CUE_A	AGENT	LEFT	presledovat	nun	doctor	Chase_Nun_Doctor_LR.bmp	693	1	21
68	29	15	3	AR_CUE_A	AGENT	RIGHT	tolkat	nun	clown	Push_Nun_Clown_RL.bmp	694	0	22
71	1	15	3	AR_CUE_A	AGENT	RIGHT	presledovat	burglar	waitress	Chase_Burglar_Waitres_RL.bmp	695	1	23
74	37	15	3	AR_CUE_A	AGENT	RIGHT	strelat	chef	burglar	Shoot_Chef_Burglar_RL.bmp	696	0	24
77	22	15	3	AR_CUE_P	PATIENT	RIGHT	pinat	waitress	clown	Kick_Waitres_Clown_RL.bmp	697	0	25
80	38	15	3	AR_CUE_P	PATIENT	RIGHT	strelat	chef	monk	Shoot_Chef_Monk_RL.bmp	698	0	26
83	46	15	3	AR_CUE_A	AGENT	RIGHT	trogat	waitress	saylor	Touch_Waitres_Saylor_RL.bmp	699	0	27
86	3	15	3	AR_CUE_P	PATIENT	RIGHT	presledovat	nun	soldier	Chase_Nun_Soldier_RL.bmp	700	1	28
89	28	15	3	AR_CUE_P	PATIENT	RIGHT	tolkat	clown	nun	Push_Clown_Nun_RL.bmp	701	0	29
92	24	15	3	AL_CUE_P	PATIENT	LEFT	pinat	waitress	saylor	Kick_Waitress_Saylor_LR.bmp	702	0	30
95	47	15	3	AL_CUE_P	PATIENT	LEFT	trogat	waitress	soldier	Touch_Waitress_Soldier_LR.bmp	703	0	31
98	11	15	3	AL_CUE_P	PATIENT	LEFT	bit	clown	artist	Hit_Clown_Artist_LR.bmp	704	0	32
101	14	15	3	AR_CUE_A	AGENT	RIGHT	bit	cowboy	saylor	Hit_Cowboy_Saylor_RL.bmp	705	0	33
104	26	15	3	AL_CUE_A	AGENT	LEFT	tolkat	chef	dancer	Push_Chef_Dancer_LR.bmp	706	0	34
107	6	15	3	AR_CUE_P	PATIENT	RIGHT	presledovat	pirate	swimmer	Chase_Pirate_Swimmer_RL.bmp	707	1	35
110	44	15	3	AL_CUE_A	AGENT	LEFT	trogat	doctor	waitress	Touch_Doctor_Waitres_LR.bmp	708	0	36
113	17	15	3	AL_CUE_A	AGENT	LEFT	pinat	policeman	boxer	Kick_Policeman_Boxer_LR.bmp	709	no_resp	37
116	48	15	3	AL_CUE_A	AGENT	LEFT	trogat	waitress	swimmer	Touch_Waitress_Swimmer_LR.bmp	710	0	38
119	21	15	3	AL_CUE_A	AGENT	LEFT	pinat	waitress	burglar	Kick_Waitres_Burglar_LR.bmp	711	0	39
122	9	15	3	AR_CUE_P	PATIENT	RIGHT	bit	artist	soldier	Hit_Artist_Sodlier_RL.bmp	712	0	40
125	7	15	3	AL_CUE_A	AGENT	LEFT	presledovat	policeman	monk	Chase_Policeman_Monk_LR.bmp	713	1	41
128	35	15	3	AL_CUE_A	AGENT	LEFT	strelat	artist	swimmer	Shoot_Artist_Swimmer_LR.bmp	714	0	42
131	10	15	3	AR_CUE_A	AGENT	RIGHT	bit	boxer	cowboy	Hit_Boxer_Cowboy_RL.bmp	715	0	43
134	33	15	3	AR_CUE_A	AGENT	RIGHT	strelat	artist	boxer	Shoot_Artist_Boxer_RL.bmp	716	0	44
137	42	15	3	AR_CUE_A	AGENT	RIGHT	trogat	artist	dancer	Touch_Artist_Dancer_RL.bmp	717	0	45
140	18	15	3	AR_CUE_P	PATIENT	RIGHT	pinat	policeman	burglar	Kick_Policeman_Burglar_RL.bmp	718	0	46
143	15	15	3	AL_CUE_P	PATIENT	LEFT	bit	cowboy	swimmer	Hit_Cowboy_Swimmer_LR.bmp	719	0	47
146	19	15	3	AR_CUE_A	AGENT	RIGHT	pinat	policeman	clown	Kick_Policeman_Clown_RL.bmp	720	0	48
5	17	16	4	AL_CUE_P	PATIENT	LEFT	pinat	policeman	boxer	Kick_Policeman_Boxer_LR.bmp	721	0	1
8	44	16	4	AL_CUE_P	PATIENT	LEFT	trogat	doctor	waitress	Touch_Doctor_Waitres_LR.bmp	722	0	2
11	19	16	4	AR_CUE_P	PATIENT	RIGHT	pinat	policeman	clown	Kick_Policeman_Clown_RL.bmp	723	0	3
14	27	16	4	AR_CUE_P	PATIENT	RIGHT	tolkat	chef	swimmer	Push_Chef_Swimmer_RL.bmp	724	0	4
17	9	16	4	AL_CUE_A	AGENT	LEFT	bit	artist	soldier	Hit_Artist_Sodlier_LR.bmp	725	0	5
20	16	16	4	AL_CUE_P	PATIENT	LEFT	bit	soldier	artist	Hit_Soldier_Artist_LR.bmp	726	0	6
23	5	16	4	AR_CUE_P	PATIENT	RIGHT	presledovat	pirate	burglar	Chase_Pirate_Burglar_RL.bmp	727	1	7
26	1	16	4	AR_CUE_P	PATIENT	RIGHT	presledovat	burglar	waitress	Chase_Burglar_Waitres_RL.bmp	728	1	8
29	6	16	4	AL_CUE_A	AGENT	LEFT	presledovat	pirate	swimmer	Chase_Pirate_Swimmer_LR.bmp	729	1	9
32	21	16	4	AL_CUE_P	PATIENT	LEFT	pinat	waitress	burglar	Kick_Waitres_Burglar_LR.bmp	730	0	10
35	15	16	4	AR_CUE_A	AGENT	RIGHT	bit	cowboy	swimmer	Hit_Cowboy_Swimmer_RL.bmp	731	0	11
38	25	16	4	AR_CUE_A	AGENT	RIGHT	tolkat	chef	clown	Push_Chef_Clown_RL.bmp	732	0	12
41	13	16	4	AL_CUE_A	AGENT	LEFT	bit	cowboy	burglar	Hit_Cowboy_Burglar_LR.bmp	733	0	13
44	3	16	4	AL_CUE_A	AGENT	LEFT	presledovat	nun	soldier	Chase_Nun_Soldier_LR.bmp	734	1	14
47	36	16	4	AR_CUE_A	AGENT	RIGHT	strelat	boxer	artist	Shoot_Boxer_Artist_RL.bmp	735	0	15
50	14	16	4	AR_CUE_P	PATIENT	RIGHT	bit	cowboy	saylor	Hit_Cowboy_Saylor_RL.bmp	736	0	16
53	20	16	4	AR_CUE_A	AGENT	RIGHT	pinat	policeman	dancer	Kick_Policeman_Dancer_RL.bmp	737	0	17
56	32	16	4	AL_CUE_A	AGENT	LEFT	tolkat	swimmer	chef	Push_Swimmer_Chef_LR.bmp	738	0	18
59	34	16	4	AL_CUE_A	AGENT	LEFT	strelat	artist	burglar	Shoot_Artist_Burglar_LR.bmp	739	0	19
62	38	16	4	AL_CUE_A	AGENT	LEFT	strelat	chef	monk	Shoot_Chef_Monk_LR.bmp	740	0	20
65	43	16	4	AR_CUE_A	AGENT	RIGHT	trogat	artist	saylor	Touch_Artist_Saylor_RL.bmp	741	0	21
68	8	16	4	AR_CUE_A	AGENT	RIGHT	presledovat	waitress	monk	Chase_Waitress_Monk_RL.bmp	742	1	22
71	33	16	4	AR_CUE_P	PATIENT	RIGHT	strelat	artist	boxer	Shoot_Artist_Boxer_RL.bmp	743	0	23
74	48	16	4	AL_CUE_P	PATIENT	LEFT	trogat	waitress	swimmer	Touch_Waitress_Swimmer_LR.bmp	744	0	24
77	30	16	4	AR_CUE_A	AGENT	RIGHT	tolkat	nun	dancer	Push_Nun_Dancer_RL.bmp	745	0	25
80	46	16	4	AR_CUE_P	PATIENT	RIGHT	trogat	waitress	saylor	Touch_Waitres_Saylor_RL.bmp	746	0	26
83	39	16	4	AL_CUE_P	PATIENT	LEFT	strelat	chef	swimmer	Shoot_Chef_Swimmer_LR.bmp	747	0	27
86	7	16	4	AL_CUE_P	PATIENT	LEFT	presledovat	policeman	monk	Chase_Policeman_Monk_LR.bmp	748	1	28
89	28	16	4	AL_CUE_A	AGENT	LEFT	tolkat	clown	nun	Push_Clown_Nun_LR.bmp	749	no_resp	29
92	23	16	4	AR_CUE_P	PATIENT	RIGHT	pinat	waitress	policeman	Kick_Waitress_Policeman_RL.bmp	750	0	30
95	29	16	4	AR_CUE_P	PATIENT	RIGHT	tolkat	nun	clown	Push_Nun_Clown_RL.bmp	751	0	31
98	18	16	4	AL_CUE_A	AGENT	LEFT	pinat	policeman	burglar	Kick_Policeman_Burglar_LR.bmp	752	0	32
101	37	16	4	AR_CUE_P	PATIENT	RIGHT	strelat	chef	burglar	Shoot_Chef_Burglar_RL.bmp	753	0	33
104	11	16	4	AR_CUE_A	AGENT	RIGHT	bit	clown	artist	Hit_Clown_Artist_RL.bmp	754	0	34
107	42	16	4	AR_CUE_P	PATIENT	RIGHT	trogat	artist	dancer	Touch_Artist_Dancer_RL.bmp	755	0	35
110	47	16	4	AR_CUE_A	AGENT	RIGHT	trogat	waitress	soldier	Touch_Waitress_Soldier_RL.bmp	756	0	36
113	4	16	4	AR_CUE_A	AGENT	RIGHT	presledovat	pirate	boxer	Chase_Pirate_Boxer_RL.bmp	757	0	37
116	26	16	4	AL_CUE_P	PATIENT	LEFT	tolkat	chef	dancer	Push_Chef_Dancer_LR.bmp	758	0	38
119	10	16	4	AR_CUE_P	PATIENT	RIGHT	bit	boxer	cowboy	Hit_Boxer_Cowboy_RL.bmp	759	0	39
122	2	16	4	AL_CUE_P	PATIENT	LEFT	presledovat	nun	doctor	Chase_Nun_Doctor_LR.bmp	760	1	40
125	40	16	4	AR_CUE_A	AGENT	RIGHT	strelat	monk	chef	Shoot_Monk_Chef_RL.bmp	761	0	41
128	22	16	4	AL_CUE_A	AGENT	LEFT	pinat	waitress	clown	Kick_Waitres_Clown_LR.bmp	762	0	42
131	31	16	4	AL_CUE_P	PATIENT	LEFT	tolkat	policeman	dancer	Push_Policeman_Dancer_LR.bmp	763	0	43
134	24	16	4	AR_CUE_A	AGENT	RIGHT	pinat	waitress	saylor	Kick_Waitress_Saylor_RL.bmp	764	0	44
137	41	16	4	AL_CUE_A	AGENT	LEFT	trogat	artist	boxer	Touch_Artist_Boxer_LR.bmp	765	0	45
140	35	16	4	AL_CUE_P	PATIENT	LEFT	strelat	artist	swimmer	Shoot_Artist_Swimmer_LR.bmp	766	0	46
143	45	16	4	AL_CUE_A	AGENT	LEFT	trogat	saylor	professor	Touch_Saylor_Professor_LR.bmp	767	0	47
146	12	16	4	AL_CUE_P	PATIENT	LEFT	bit	cowboy	boxer	Hit_Cowboy_Boxer_LR.bmp	768	0	48
5	3	17	1	AL_CUE_P	PATIENT	LEFT	presledovat	nun	soldier	Chase_Nun_Soldier_LR.bmp	769	0	1
8	2	17	1	AR_CUE_A	AGENT	RIGHT	presledovat	nun	doctor	Chase_Nun_Doctor_RL.bmp	770	0	2
11	7	17	1	AR_CUE_A	AGENT	RIGHT	presledovat	policeman	monk	Chase_Policeman_Monk_RL.bmp	771	0	3
14	13	17	1	AL_CUE_P	PATIENT	LEFT	bit	cowboy	burglar	Hit_Cowboy_Burglar_LR.bmp	772	0	4
17	39	17	1	AR_CUE_A	AGENT	RIGHT	strelat	chef	swimmer	Shoot_Chef_Swimmer_RL.bmp	773	0	5
20	41	17	1	AL_CUE_P	PATIENT	LEFT	trogat	artist	boxer	Touch_Artist_Boxer_LR.bmp	774	0	6
23	46	17	1	AL_CUE_A	AGENT	LEFT	trogat	waitress	saylor	Touch_Waitres_Saylor_LR.bmp	775	0	7
26	19	17	1	AL_CUE_A	AGENT	LEFT	pinat	policeman	clown	Kick_Policeman_Clown_LR.bmp	776	0	8
29	34	17	1	AL_CUE_P	PATIENT	LEFT	strelat	artist	burglar	Shoot_Artist_Burglar_LR.bmp	777	0	9
32	29	17	1	AL_CUE_A	AGENT	LEFT	tolkat	nun	clown	Push_Nun_Clown_LR.bmp	778	0	10
35	12	17	1	AR_CUE_A	AGENT	RIGHT	bit	cowboy	boxer	Hit_Cowboy_Boxer_RL.bmp	779	1	11
38	10	17	1	AL_CUE_A	AGENT	LEFT	bit	boxer	cowboy	Hit_Boxer_Cowboy_LR.bmp	780	0	12
41	32	17	1	AL_CUE_P	PATIENT	LEFT	tolkat	swimmer	chef	Push_Swimmer_Chef_LR.bmp	781	0	13
44	21	17	1	AR_CUE_A	AGENT	RIGHT	pinat	waitress	burglar	Kick_Waitres_Burglar_RL.bmp	782	0	14
47	14	17	1	AL_CUE_A	AGENT	LEFT	bit	cowboy	saylor	Hit_Cowboy_Saylor_LR.bmp	783	0	15
50	1	17	1	AL_CUE_A	AGENT	LEFT	presledovat	burglar	waitress	Chase_Burglar_Waitres_LR.bmp	784	0	16
53	37	17	1	AL_CUE_A	AGENT	LEFT	strelat	chef	burglar	Shoot_Chef_Burglar_LR.bmp	785	0	17
56	44	17	1	AR_CUE_A	AGENT	RIGHT	trogat	doctor	waitress	Touch_Doctor_Waitres_RL.bmp	786	0	18
59	5	17	1	AL_CUE_A	AGENT	LEFT	presledovat	pirate	burglar	Chase_Pirate_Burglar_LR.bmp	787	1	19
62	23	17	1	AL_CUE_A	AGENT	LEFT	pinat	waitress	policeman	Kick_Waitress_Policeman_LR.bmp	788	1	20
65	36	17	1	AR_CUE_P	PATIENT	RIGHT	strelat	boxer	artist	Shoot_Boxer_Artist_RL.bmp	789	0	21
68	26	17	1	AR_CUE_A	AGENT	RIGHT	tolkat	chef	dancer	Push_Chef_Dancer_RL.bmp	790	0	22
71	27	17	1	AL_CUE_A	AGENT	LEFT	tolkat	chef	swimmer	Push_Chef_Swimmer_LR.bmp	791	0	23
74	18	17	1	AL_CUE_P	PATIENT	LEFT	pinat	policeman	burglar	Kick_Policeman_Burglar_LR.bmp	792	0	24
77	15	17	1	AR_CUE_P	PATIENT	RIGHT	bit	cowboy	swimmer	Hit_Cowboy_Swimmer_RL.bmp	793	1	25
80	33	17	1	AL_CUE_A	AGENT	LEFT	strelat	artist	boxer	Shoot_Artist_Boxer_LR.bmp	794	0	26
83	22	17	1	AL_CUE_P	PATIENT	LEFT	pinat	waitress	clown	Kick_Waitres_Clown_LR.bmp	795	0	27
86	24	17	1	AR_CUE_P	PATIENT	RIGHT	pinat	waitress	saylor	Kick_Waitress_Saylor_RL.bmp	796	0	28
89	4	17	1	AR_CUE_P	PATIENT	RIGHT	presledovat	pirate	boxer	Chase_Pirate_Boxer_RL.bmp	797	1	29
92	43	17	1	AR_CUE_P	PATIENT	RIGHT	trogat	artist	saylor	Touch_Artist_Saylor_RL.bmp	798	0	30
95	8	17	1	AR_CUE_P	PATIENT	RIGHT	presledovat	waitress	monk	Chase_Waitress_Monk_RL.bmp	799	0	31
98	17	17	1	AR_CUE_A	AGENT	RIGHT	pinat	policeman	boxer	Kick_Policeman_Boxer_RL.bmp	800	0	32
101	6	17	1	AL_CUE_P	PATIENT	LEFT	presledovat	pirate	swimmer	Chase_Pirate_Swimmer_LR.bmp	801	1	33
104	30	17	1	AR_CUE_P	PATIENT	RIGHT	tolkat	nun	dancer	Push_Nun_Dancer_RL.bmp	802	0	34
107	40	17	1	AR_CUE_P	PATIENT	RIGHT	strelat	monk	chef	Shoot_Monk_Chef_RL.bmp	803	1	35
110	20	17	1	AR_CUE_P	PATIENT	RIGHT	pinat	policeman	dancer	Kick_Policeman_Dancer_RL.bmp	804	1	36
113	16	17	1	AR_CUE_A	AGENT	RIGHT	bit	soldier	artist	Hit_Soldier_Artist_RL.bmp	805	0	37
116	25	17	1	AR_CUE_P	PATIENT	RIGHT	tolkat	chef	clown	Push_Chef_Clown_RL.bmp	806	0	38
119	48	17	1	AR_CUE_A	AGENT	RIGHT	trogat	waitress	swimmer	Touch_Waitress_Swimmer_RL.bmp	807	0	39
122	9	17	1	AL_CUE_P	PATIENT	LEFT	bit	artist	soldier	Hit_Artist_Sodlier_LR.bmp	808	0	40
125	11	17	1	AR_CUE_P	PATIENT	RIGHT	bit	clown	artist	Hit_Clown_Artist_RL.bmp	809	0	41
128	28	17	1	AL_CUE_P	PATIENT	LEFT	tolkat	clown	nun	Push_Clown_Nun_LR.bmp	810	0	42
131	47	17	1	AR_CUE_P	PATIENT	RIGHT	trogat	waitress	soldier	Touch_Waitress_Soldier_RL.bmp	811	0	43
134	45	17	1	AL_CUE_P	PATIENT	LEFT	trogat	saylor	professor	Touch_Saylor_Professor_LR.bmp	812	0	44
137	38	17	1	AL_CUE_P	PATIENT	LEFT	strelat	chef	monk	Shoot_Chef_Monk_LR.bmp	813	0	45
140	42	17	1	AL_CUE_A	AGENT	LEFT	trogat	artist	dancer	Touch_Artist_Dancer_LR.bmp	814	0	46
143	31	17	1	AR_CUE_A	AGENT	RIGHT	tolkat	policeman	dancer	Push_Policeman_Dancer_RL.bmp	815	0	47
146	35	17	1	AR_CUE_A	AGENT	RIGHT	strelat	artist	swimmer	Shoot_Artist_Swimmer_RL.bmp	816	0	48
5	27	18	2	AL_CUE_P	PATIENT	LEFT	tolkat	chef	swimmer	Push_Chef_Swimmer_LR.bmp	817	0	1
8	30	18	2	AL_CUE_A	AGENT	LEFT	tolkat	nun	dancer	Push_Nun_Dancer_LR.bmp	818	0	2
11	45	18	2	AR_CUE_A	AGENT	RIGHT	trogat	saylor	professor	Touch_Saylor_Professor_RL.bmp	819	0	3
14	36	18	2	AL_CUE_A	AGENT	LEFT	strelat	boxer	artist	Shoot_Boxer_Artist_LR.bmp	820	no_resp	4
17	14	18	2	AL_CUE_P	PATIENT	LEFT	bit	cowboy	saylor	Hit_Cowboy_Saylor_LR.bmp	821	0	5
20	1	18	2	AL_CUE_P	PATIENT	LEFT	presledovat	burglar	waitress	Chase_Burglar_Waitres_LR.bmp	822	0	6
23	8	18	2	AL_CUE_A	AGENT	LEFT	presledovat	waitress	monk	Chase_Waitress_Monk_LR.bmp	823	1	7
26	33	18	2	AL_CUE_P	PATIENT	LEFT	strelat	artist	boxer	Shoot_Artist_Boxer_LR.bmp	824	0	8
29	32	18	2	AR_CUE_A	AGENT	RIGHT	tolkat	swimmer	chef	Push_Swimmer_Chef_RL.bmp	825	0	9
32	20	18	2	AL_CUE_A	AGENT	LEFT	pinat	policeman	dancer	Kick_Policeman_Dancer_LR.bmp	826	0	10
35	22	18	2	AR_CUE_A	AGENT	RIGHT	pinat	waitress	clown	Kick_Waitres_Clown_RL.bmp	827	0	11
38	10	18	2	AL_CUE_P	PATIENT	LEFT	bit	boxer	cowboy	Hit_Boxer_Cowboy_LR.bmp	828	0	12
41	35	18	2	AR_CUE_P	PATIENT	RIGHT	strelat	artist	swimmer	Shoot_Artist_Swimmer_RL.bmp	829	0	13
44	19	18	2	AL_CUE_P	PATIENT	LEFT	pinat	policeman	clown	Kick_Policeman_Clown_LR.bmp	830	0	14
47	3	18	2	AR_CUE_A	AGENT	RIGHT	presledovat	nun	soldier	Chase_Nun_Soldier_RL.bmp	831	1	15
50	18	18	2	AR_CUE_A	AGENT	RIGHT	pinat	policeman	burglar	Kick_Policeman_Burglar_RL.bmp	832	0	16
53	47	18	2	AL_CUE_A	AGENT	LEFT	trogat	waitress	soldier	Touch_Waitress_Soldier_LR.bmp	833	0	17
56	39	18	2	AR_CUE_P	PATIENT	RIGHT	strelat	chef	swimmer	Shoot_Chef_Swimmer_RL.bmp	834	0	18
59	5	18	2	AL_CUE_P	PATIENT	LEFT	presledovat	pirate	burglar	Chase_Pirate_Burglar_LR.bmp	835	1	19
62	16	18	2	AR_CUE_P	PATIENT	RIGHT	bit	soldier	artist	Hit_Soldier_Artist_RL.bmp	836	0	20
65	13	18	2	AR_CUE_A	AGENT	RIGHT	bit	cowboy	burglar	Hit_Cowboy_Burglar_RL.bmp	837	0	21
68	37	18	2	AL_CUE_P	PATIENT	LEFT	strelat	chef	burglar	Shoot_Chef_Burglar_LR.bmp	838	0	22
71	12	18	2	AR_CUE_P	PATIENT	RIGHT	bit	cowboy	boxer	Hit_Cowboy_Boxer_RL.bmp	839	0	23
74	21	18	2	AR_CUE_P	PATIENT	RIGHT	pinat	waitress	burglar	Kick_Waitres_Burglar_RL.bmp	840	0	24
77	25	18	2	AL_CUE_A	AGENT	LEFT	tolkat	chef	clown	Push_Chef_Clown_LR.bmp	841	0	25
80	28	18	2	AR_CUE_A	AGENT	RIGHT	tolkat	clown	nun	Push_Clown_Nun_RL.bmp	842	0	26
83	48	18	2	AR_CUE_P	PATIENT	RIGHT	trogat	waitress	swimmer	Touch_Waitress_Swimmer_RL.bmp	843	0	27
86	4	18	2	AL_CUE_A	AGENT	LEFT	presledovat	pirate	boxer	Chase_Pirate_Boxer_LR.bmp	844	0	28
89	31	18	2	AR_CUE_P	PATIENT	RIGHT	tolkat	policeman	dancer	Push_Policeman_Dancer_RL.bmp	845	0	29
92	43	18	2	AL_CUE_A	AGENT	LEFT	trogat	artist	saylor	Touch_Artist_Saylor_LR.bmp	846	0	30
95	46	18	2	AL_CUE_P	PATIENT	LEFT	trogat	waitress	saylor	Touch_Waitres_Saylor_LR.bmp	847	0	31
98	29	18	2	AL_CUE_P	PATIENT	LEFT	tolkat	nun	clown	Push_Nun_Clown_LR.bmp	848	0	32
101	42	18	2	AL_CUE_P	PATIENT	LEFT	trogat	artist	dancer	Touch_Artist_Dancer_LR.bmp	849	0	33
104	26	18	2	AR_CUE_P	PATIENT	RIGHT	tolkat	chef	dancer	Push_Chef_Dancer_RL.bmp	850	0	34
107	15	18	2	AL_CUE_A	AGENT	LEFT	bit	cowboy	swimmer	Hit_Cowboy_Swimmer_LR.bmp	851	0	35
110	7	18	2	AR_CUE_P	PATIENT	RIGHT	presledovat	policeman	monk	Chase_Policeman_Monk_RL.bmp	852	0	36
113	11	18	2	AL_CUE_A	AGENT	LEFT	bit	clown	artist	Hit_Clown_Artist_LR.bmp	853	0	37
116	34	18	2	AR_CUE_A	AGENT	RIGHT	strelat	artist	burglar	Shoot_Artist_Burglar_RL.bmp	854	0	38
119	2	18	2	AR_CUE_P	PATIENT	RIGHT	presledovat	nun	doctor	Chase_Nun_Doctor_RL.bmp	855	0	39
122	9	18	2	AR_CUE_A	AGENT	RIGHT	bit	artist	soldier	Hit_Artist_Sodlier_RL.bmp	856	0	40
125	38	18	2	AR_CUE_A	AGENT	RIGHT	strelat	chef	monk	Shoot_Chef_Monk_RL.bmp	857	0	41
128	17	18	2	AR_CUE_P	PATIENT	RIGHT	pinat	policeman	boxer	Kick_Policeman_Boxer_RL.bmp	858	0	42
131	24	18	2	AL_CUE_A	AGENT	LEFT	pinat	waitress	saylor	Kick_Waitress_Saylor_LR.bmp	859	0	43
134	23	18	2	AL_CUE_P	PATIENT	LEFT	pinat	waitress	policeman	Kick_Waitress_Policeman_LR.bmp	860	0	44
137	6	18	2	AR_CUE_A	AGENT	RIGHT	presledovat	pirate	swimmer	Chase_Pirate_Swimmer_RL.bmp	861	1	45
140	44	18	2	AR_CUE_P	PATIENT	RIGHT	trogat	doctor	waitress	Touch_Doctor_Waitres_RL.bmp	862	0	46
143	41	18	2	AR_CUE_A	AGENT	RIGHT	trogat	artist	boxer	Touch_Artist_Boxer_RL.bmp	863	0	47
146	40	18	2	AL_CUE_A	AGENT	LEFT	strelat	monk	chef	Shoot_Monk_Chef_LR.bmp	864	0	48
5	31	19	3	AL_CUE_A	AGENT	LEFT	tolkat	policeman	dancer	Push_Policeman_Dancer_LR.bmp	865	0	1
8	23	19	3	AR_CUE_A	AGENT	RIGHT	pinat	waitress	policeman	Kick_Waitress_Policeman_RL.bmp	866	0	2
11	20	19	3	AL_CUE_P	PATIENT	LEFT	pinat	policeman	dancer	Kick_Policeman_Dancer_LR.bmp	867	0	3
14	25	19	3	AL_CUE_P	PATIENT	LEFT	tolkat	chef	clown	Push_Chef_Clown_LR.bmp	868	0	4
17	41	19	3	AR_CUE_P	PATIENT	RIGHT	trogat	artist	boxer	Touch_Artist_Boxer_RL.bmp	869	0	5
20	12	19	3	AL_CUE_A	AGENT	LEFT	bit	cowboy	boxer	Hit_Cowboy_Boxer_LR.bmp	870	0	6
23	43	19	3	AL_CUE_P	PATIENT	LEFT	trogat	artist	saylor	Touch_Artist_Saylor_LR.bmp	871	0	7
26	27	19	3	AR_CUE_A	AGENT	RIGHT	tolkat	chef	swimmer	Push_Chef_Swimmer_RL.bmp	872	1	8
29	39	19	3	AL_CUE_A	AGENT	LEFT	strelat	chef	swimmer	Shoot_Chef_Swimmer_LR.bmp	873	0	9
32	36	19	3	AL_CUE_P	PATIENT	LEFT	strelat	boxer	artist	Shoot_Boxer_Artist_LR.bmp	874	0	10
35	8	19	3	AL_CUE_P	PATIENT	LEFT	presledovat	waitress	monk	Chase_Waitress_Monk_LR.bmp	875	0	11
38	30	19	3	AL_CUE_P	PATIENT	LEFT	tolkat	nun	dancer	Push_Nun_Dancer_LR.bmp	876	1	12
41	34	19	3	AR_CUE_P	PATIENT	RIGHT	strelat	artist	burglar	Shoot_Artist_Burglar_RL.bmp	877	0	13
44	40	19	3	AL_CUE_P	PATIENT	LEFT	strelat	monk	chef	Shoot_Monk_Chef_LR.bmp	878	1	14
47	5	19	3	AR_CUE_A	AGENT	RIGHT	presledovat	pirate	burglar	Chase_Pirate_Burglar_RL.bmp	879	0	15
50	16	19	3	AL_CUE_A	AGENT	LEFT	bit	soldier	artist	Hit_Soldier_Artist_LR.bmp	880	0	16
53	4	19	3	AL_CUE_P	PATIENT	LEFT	presledovat	pirate	boxer	Chase_Pirate_Boxer_LR.bmp	881	0	17
56	45	19	3	AR_CUE_P	PATIENT	RIGHT	trogat	saylor	professor	Touch_Saylor_Professor_RL.bmp	882	0	18
59	32	19	3	AR_CUE_P	PATIENT	RIGHT	tolkat	swimmer	chef	Push_Swimmer_Chef_RL.bmp	883	1	19
62	13	19	3	AR_CUE_P	PATIENT	RIGHT	bit	cowboy	burglar	Hit_Cowboy_Burglar_RL.bmp	884	0	20
65	2	19	3	AL_CUE_A	AGENT	LEFT	presledovat	nun	doctor	Chase_Nun_Doctor_LR.bmp	885	0	21
68	29	19	3	AR_CUE_A	AGENT	RIGHT	tolkat	nun	clown	Push_Nun_Clown_RL.bmp	886	0	22
71	1	19	3	AR_CUE_A	AGENT	RIGHT	presledovat	burglar	waitress	Chase_Burglar_Waitres_RL.bmp	887	0	23
74	37	19	3	AR_CUE_A	AGENT	RIGHT	strelat	chef	burglar	Shoot_Chef_Burglar_RL.bmp	888	no_resp	24
77	22	19	3	AR_CUE_P	PATIENT	RIGHT	pinat	waitress	clown	Kick_Waitres_Clown_RL.bmp	889	0	25
80	38	19	3	AR_CUE_P	PATIENT	RIGHT	strelat	chef	monk	Shoot_Chef_Monk_RL.bmp	890	0	26
83	46	19	3	AR_CUE_A	AGENT	RIGHT	trogat	waitress	saylor	Touch_Waitres_Saylor_RL.bmp	891	1	27
86	3	19	3	AR_CUE_P	PATIENT	RIGHT	presledovat	nun	soldier	Chase_Nun_Soldier_RL.bmp	892	1	28
89	28	19	3	AR_CUE_P	PATIENT	RIGHT	tolkat	clown	nun	Push_Clown_Nun_RL.bmp	893	1	29
92	24	19	3	AL_CUE_P	PATIENT	LEFT	pinat	waitress	saylor	Kick_Waitress_Saylor_LR.bmp	894	0	30
95	47	19	3	AL_CUE_P	PATIENT	LEFT	trogat	waitress	soldier	Touch_Waitress_Soldier_LR.bmp	895	0	31
98	11	19	3	AL_CUE_P	PATIENT	LEFT	bit	clown	artist	Hit_Clown_Artist_LR.bmp	896	0	32
101	14	19	3	AR_CUE_A	AGENT	RIGHT	bit	cowboy	saylor	Hit_Cowboy_Saylor_RL.bmp	897	0	33
104	26	19	3	AL_CUE_A	AGENT	LEFT	tolkat	chef	dancer	Push_Chef_Dancer_LR.bmp	898	0	34
107	6	19	3	AR_CUE_P	PATIENT	RIGHT	presledovat	pirate	swimmer	Chase_Pirate_Swimmer_RL.bmp	899	0	35
110	44	19	3	AL_CUE_A	AGENT	LEFT	trogat	doctor	waitress	Touch_Doctor_Waitres_LR.bmp	900	1	36
113	17	19	3	AL_CUE_A	AGENT	LEFT	pinat	policeman	boxer	Kick_Policeman_Boxer_LR.bmp	901	1	37
116	48	19	3	AL_CUE_A	AGENT	LEFT	trogat	waitress	swimmer	Touch_Waitress_Swimmer_LR.bmp	902	1	38
119	21	19	3	AL_CUE_A	AGENT	LEFT	pinat	waitress	burglar	Kick_Waitres_Burglar_LR.bmp	903	0	39
122	9	19	3	AR_CUE_P	PATIENT	RIGHT	bit	artist	soldier	Hit_Artist_Sodlier_RL.bmp	904	0	40
125	7	19	3	AL_CUE_A	AGENT	LEFT	presledovat	policeman	monk	Chase_Policeman_Monk_LR.bmp	905	0	41
128	35	19	3	AL_CUE_A	AGENT	LEFT	strelat	artist	swimmer	Shoot_Artist_Swimmer_LR.bmp	906	0	42
131	10	19	3	AR_CUE_A	AGENT	RIGHT	bit	boxer	cowboy	Hit_Boxer_Cowboy_RL.bmp	907	0	43
134	33	19	3	AR_CUE_A	AGENT	RIGHT	strelat	artist	boxer	Shoot_Artist_Boxer_RL.bmp	908	1	44
137	42	19	3	AR_CUE_A	AGENT	RIGHT	trogat	artist	dancer	Touch_Artist_Dancer_RL.bmp	909	1	45
140	18	19	3	AR_CUE_P	PATIENT	RIGHT	pinat	policeman	burglar	Kick_Policeman_Burglar_RL.bmp	910	1	46
143	15	19	3	AL_CUE_P	PATIENT	LEFT	bit	cowboy	swimmer	Hit_Cowboy_Swimmer_LR.bmp	911	0	47
146	19	19	3	AR_CUE_A	AGENT	RIGHT	pinat	policeman	clown	Kick_Policeman_Clown_RL.bmp	912	0	48
5	17	20	4	AL_CUE_P	PATIENT	LEFT	pinat	policeman	boxer	Kick_Policeman_Boxer_LR.bmp	913	0	1
8	44	20	4	AL_CUE_P	PATIENT	LEFT	trogat	doctor	waitress	Touch_Doctor_Waitres_LR.bmp	914	0	2
11	19	20	4	AR_CUE_P	PATIENT	RIGHT	pinat	policeman	clown	Kick_Policeman_Clown_RL.bmp	915	0	3
14	27	20	4	AR_CUE_P	PATIENT	RIGHT	tolkat	chef	swimmer	Push_Chef_Swimmer_RL.bmp	916	0	4
17	9	20	4	AL_CUE_A	AGENT	LEFT	bit	artist	soldier	Hit_Artist_Sodlier_LR.bmp	917	0	5
20	16	20	4	AL_CUE_P	PATIENT	LEFT	bit	soldier	artist	Hit_Soldier_Artist_LR.bmp	918	0	6
23	5	20	4	AR_CUE_P	PATIENT	RIGHT	presledovat	pirate	burglar	Chase_Pirate_Burglar_RL.bmp	919	1	7
26	1	20	4	AR_CUE_P	PATIENT	RIGHT	presledovat	burglar	waitress	Chase_Burglar_Waitres_RL.bmp	920	0	8
29	6	20	4	AL_CUE_A	AGENT	LEFT	presledovat	pirate	swimmer	Chase_Pirate_Swimmer_LR.bmp	921	0	9
32	21	20	4	AL_CUE_P	PATIENT	LEFT	pinat	waitress	burglar	Kick_Waitres_Burglar_LR.bmp	922	0	10
35	15	20	4	AR_CUE_A	AGENT	RIGHT	bit	cowboy	swimmer	Hit_Cowboy_Swimmer_RL.bmp	923	0	11
38	25	20	4	AR_CUE_A	AGENT	RIGHT	tolkat	chef	clown	Push_Chef_Clown_RL.bmp	924	0	12
41	13	20	4	AL_CUE_A	AGENT	LEFT	bit	cowboy	burglar	Hit_Cowboy_Burglar_LR.bmp	925	0	13
44	3	20	4	AL_CUE_A	AGENT	LEFT	presledovat	nun	soldier	Chase_Nun_Soldier_LR.bmp	926	0	14
47	36	20	4	AR_CUE_A	AGENT	RIGHT	strelat	boxer	artist	Shoot_Boxer_Artist_RL.bmp	927	0	15
50	14	20	4	AR_CUE_P	PATIENT	RIGHT	bit	cowboy	saylor	Hit_Cowboy_Saylor_RL.bmp	928	0	16
53	20	20	4	AR_CUE_A	AGENT	RIGHT	pinat	policeman	dancer	Kick_Policeman_Dancer_RL.bmp	929	0	17
56	32	20	4	AL_CUE_A	AGENT	LEFT	tolkat	swimmer	chef	Push_Swimmer_Chef_LR.bmp	930	0	18
59	34	20	4	AL_CUE_A	AGENT	LEFT	strelat	artist	burglar	Shoot_Artist_Burglar_LR.bmp	931	0	19
62	38	20	4	AL_CUE_A	AGENT	LEFT	strelat	chef	monk	Shoot_Chef_Monk_LR.bmp	932	0	20
65	43	20	4	AR_CUE_A	AGENT	RIGHT	trogat	artist	saylor	Touch_Artist_Saylor_RL.bmp	933	0	21
68	8	20	4	AR_CUE_A	AGENT	RIGHT	presledovat	waitress	monk	Chase_Waitress_Monk_RL.bmp	934	0	22
71	33	20	4	AR_CUE_P	PATIENT	RIGHT	strelat	artist	boxer	Shoot_Artist_Boxer_RL.bmp	935	no_resp	23
74	48	20	4	AL_CUE_P	PATIENT	LEFT	trogat	waitress	swimmer	Touch_Waitress_Swimmer_LR.bmp	936	0	24
77	30	20	4	AR_CUE_A	AGENT	RIGHT	tolkat	nun	dancer	Push_Nun_Dancer_RL.bmp	937	0	25
80	46	20	4	AR_CUE_P	PATIENT	RIGHT	trogat	waitress	saylor	Touch_Waitres_Saylor_RL.bmp	938	0	26
83	39	20	4	AL_CUE_P	PATIENT	LEFT	strelat	chef	swimmer	Shoot_Chef_Swimmer_LR.bmp	939	0	27
86	7	20	4	AL_CUE_P	PATIENT	LEFT	presledovat	policeman	monk	Chase_Policeman_Monk_LR.bmp	940	0	28
89	28	20	4	AL_CUE_A	AGENT	LEFT	tolkat	clown	nun	Push_Clown_Nun_LR.bmp	941	0	29
92	23	20	4	AR_CUE_P	PATIENT	RIGHT	pinat	waitress	policeman	Kick_Waitress_Policeman_RL.bmp	942	1	30
95	29	20	4	AR_CUE_P	PATIENT	RIGHT	tolkat	nun	clown	Push_Nun_Clown_RL.bmp	943	0	31
98	18	20	4	AL_CUE_A	AGENT	LEFT	pinat	policeman	burglar	Kick_Policeman_Burglar_LR.bmp	944	0	32
101	37	20	4	AR_CUE_P	PATIENT	RIGHT	strelat	chef	burglar	Shoot_Chef_Burglar_RL.bmp	945	0	33
104	11	20	4	AR_CUE_A	AGENT	RIGHT	bit	clown	artist	Hit_Clown_Artist_RL.bmp	946	0	34
107	42	20	4	AR_CUE_P	PATIENT	RIGHT	trogat	artist	dancer	Touch_Artist_Dancer_RL.bmp	947	0	35
110	47	20	4	AR_CUE_A	AGENT	RIGHT	trogat	waitress	soldier	Touch_Waitress_Soldier_RL.bmp	948	0	36
113	4	20	4	AR_CUE_A	AGENT	RIGHT	presledovat	pirate	boxer	Chase_Pirate_Boxer_RL.bmp	949	0	37
116	26	20	4	AL_CUE_P	PATIENT	LEFT	tolkat	chef	dancer	Push_Chef_Dancer_LR.bmp	950	0	38
119	10	20	4	AR_CUE_P	PATIENT	RIGHT	bit	boxer	cowboy	Hit_Boxer_Cowboy_RL.bmp	951	0	39
122	2	20	4	AL_CUE_P	PATIENT	LEFT	presledovat	nun	doctor	Chase_Nun_Doctor_LR.bmp	952	0	40
125	40	20	4	AR_CUE_A	AGENT	RIGHT	strelat	monk	chef	Shoot_Monk_Chef_RL.bmp	953	0	41
128	22	20	4	AL_CUE_A	AGENT	LEFT	pinat	waitress	clown	Kick_Waitres_Clown_LR.bmp	954	0	42
131	31	20	4	AL_CUE_P	PATIENT	LEFT	tolkat	policeman	dancer	Push_Policeman_Dancer_LR.bmp	955	0	43
134	24	20	4	AR_CUE_A	AGENT	RIGHT	pinat	waitress	saylor	Kick_Waitress_Saylor_RL.bmp	956	0	44
137	41	20	4	AL_CUE_A	AGENT	LEFT	trogat	artist	boxer	Touch_Artist_Boxer_LR.bmp	957	0	45
140	35	20	4	AL_CUE_P	PATIENT	LEFT	strelat	artist	swimmer	Shoot_Artist_Swimmer_LR.bmp	958	0	46
143	45	20	4	AL_CUE_A	AGENT	LEFT	trogat	saylor	professor	Touch_Saylor_Professor_LR.bmp	959	0	47
146	12	20	4	AL_CUE_P	PATIENT	LEFT	bit	cowboy	boxer	Hit_Cowboy_Boxer_LR.bmp	960	0	48
5	3	21	1	AL_CUE_P	PATIENT	LEFT	presledovat	nun	soldier	Chase_Nun_Soldier_LR.bmp	961	1	1
8	2	21	1	AR_CUE_A	AGENT	RIGHT	presledovat	nun	doctor	Chase_Nun_Doctor_RL.bmp	962	0	2
11	7	21	1	AR_CUE_A	AGENT	RIGHT	presledovat	policeman	monk	Chase_Policeman_Monk_RL.bmp	963	0	3
14	13	21	1	AL_CUE_P	PATIENT	LEFT	bit	cowboy	burglar	Hit_Cowboy_Burglar_LR.bmp	964	0	4
17	39	21	1	AR_CUE_A	AGENT	RIGHT	strelat	chef	swimmer	Shoot_Chef_Swimmer_RL.bmp	965	0	5
20	41	21	1	AL_CUE_P	PATIENT	LEFT	trogat	artist	boxer	Touch_Artist_Boxer_LR.bmp	966	0	6
23	46	21	1	AL_CUE_A	AGENT	LEFT	trogat	waitress	saylor	Touch_Waitres_Saylor_LR.bmp	967	0	7
26	19	21	1	AL_CUE_A	AGENT	LEFT	pinat	policeman	clown	Kick_Policeman_Clown_LR.bmp	968	0	8
29	34	21	1	AL_CUE_P	PATIENT	LEFT	strelat	artist	burglar	Shoot_Artist_Burglar_LR.bmp	969	0	9
32	29	21	1	AL_CUE_A	AGENT	LEFT	tolkat	nun	clown	Push_Nun_Clown_LR.bmp	970	0	10
35	12	21	1	AR_CUE_A	AGENT	RIGHT	bit	cowboy	boxer	Hit_Cowboy_Boxer_RL.bmp	971	0	11
38	10	21	1	AL_CUE_A	AGENT	LEFT	bit	boxer	cowboy	Hit_Boxer_Cowboy_LR.bmp	972	0	12
41	32	21	1	AL_CUE_P	PATIENT	LEFT	tolkat	swimmer	chef	Push_Swimmer_Chef_LR.bmp	973	0	13
44	21	21	1	AR_CUE_A	AGENT	RIGHT	pinat	waitress	burglar	Kick_Waitres_Burglar_RL.bmp	974	0	14
47	14	21	1	AL_CUE_A	AGENT	LEFT	bit	cowboy	saylor	Hit_Cowboy_Saylor_LR.bmp	975	0	15
50	1	21	1	AL_CUE_A	AGENT	LEFT	presledovat	burglar	waitress	Chase_Burglar_Waitres_LR.bmp	976	1	16
53	37	21	1	AL_CUE_A	AGENT	LEFT	strelat	chef	burglar	Shoot_Chef_Burglar_LR.bmp	977	0	17
56	44	21	1	AR_CUE_A	AGENT	RIGHT	trogat	doctor	waitress	Touch_Doctor_Waitres_RL.bmp	978	0	18
59	5	21	1	AL_CUE_A	AGENT	LEFT	presledovat	pirate	burglar	Chase_Pirate_Burglar_LR.bmp	979	0	19
62	23	21	1	AL_CUE_A	AGENT	LEFT	pinat	waitress	policeman	Kick_Waitress_Policeman_LR.bmp	980	0	20
65	36	21	1	AR_CUE_P	PATIENT	RIGHT	strelat	boxer	artist	Shoot_Boxer_Artist_RL.bmp	981	0	21
68	26	21	1	AR_CUE_A	AGENT	RIGHT	tolkat	chef	dancer	Push_Chef_Dancer_RL.bmp	982	0	22
71	27	21	1	AL_CUE_A	AGENT	LEFT	tolkat	chef	swimmer	Push_Chef_Swimmer_LR.bmp	983	0	23
74	18	21	1	AL_CUE_P	PATIENT	LEFT	pinat	policeman	burglar	Kick_Policeman_Burglar_LR.bmp	984	0	24
77	15	21	1	AR_CUE_P	PATIENT	RIGHT	bit	cowboy	swimmer	Hit_Cowboy_Swimmer_RL.bmp	985	0	25
80	33	21	1	AL_CUE_A	AGENT	LEFT	strelat	artist	boxer	Shoot_Artist_Boxer_LR.bmp	986	0	26
83	22	21	1	AL_CUE_P	PATIENT	LEFT	pinat	waitress	clown	Kick_Waitres_Clown_LR.bmp	987	0	27
86	24	21	1	AR_CUE_P	PATIENT	RIGHT	pinat	waitress	saylor	Kick_Waitress_Saylor_RL.bmp	988	0	28
89	4	21	1	AR_CUE_P	PATIENT	RIGHT	presledovat	pirate	boxer	Chase_Pirate_Boxer_RL.bmp	989	0	29
92	43	21	1	AR_CUE_P	PATIENT	RIGHT	trogat	artist	saylor	Touch_Artist_Saylor_RL.bmp	990	0	30
95	8	21	1	AR_CUE_P	PATIENT	RIGHT	presledovat	waitress	monk	Chase_Waitress_Monk_RL.bmp	991	1	31
98	17	21	1	AR_CUE_A	AGENT	RIGHT	pinat	policeman	boxer	Kick_Policeman_Boxer_RL.bmp	992	0	32
101	6	21	1	AL_CUE_P	PATIENT	LEFT	presledovat	pirate	swimmer	Chase_Pirate_Swimmer_LR.bmp	993	0	33
104	30	21	1	AR_CUE_P	PATIENT	RIGHT	tolkat	nun	dancer	Push_Nun_Dancer_RL.bmp	994	0	34
107	40	21	1	AR_CUE_P	PATIENT	RIGHT	strelat	monk	chef	Shoot_Monk_Chef_RL.bmp	995	0	35
110	20	21	1	AR_CUE_P	PATIENT	RIGHT	pinat	policeman	dancer	Kick_Policeman_Dancer_RL.bmp	996	0	36
113	16	21	1	AR_CUE_A	AGENT	RIGHT	bit	soldier	artist	Hit_Soldier_Artist_RL.bmp	997	0	37
116	25	21	1	AR_CUE_P	PATIENT	RIGHT	tolkat	chef	clown	Push_Chef_Clown_RL.bmp	998	0	38
119	48	21	1	AR_CUE_A	AGENT	RIGHT	trogat	waitress	swimmer	Touch_Waitress_Swimmer_RL.bmp	999	0	39
122	9	21	1	AL_CUE_P	PATIENT	LEFT	bit	artist	soldier	Hit_Artist_Sodlier_LR.bmp	1000	0	40
125	11	21	1	AR_CUE_P	PATIENT	RIGHT	bit	clown	artist	Hit_Clown_Artist_RL.bmp	1001	0	41
128	28	21	1	AL_CUE_P	PATIENT	LEFT	tolkat	clown	nun	Push_Clown_Nun_LR.bmp	1002	0	42
131	47	21	1	AR_CUE_P	PATIENT	RIGHT	trogat	waitress	soldier	Touch_Waitress_Soldier_RL.bmp	1003	0	43
134	45	21	1	AL_CUE_P	PATIENT	LEFT	trogat	saylor	professor	Touch_Saylor_Professor_LR.bmp	1004	0	44
137	38	21	1	AL_CUE_P	PATIENT	LEFT	strelat	chef	monk	Shoot_Chef_Monk_LR.bmp	1005	0	45
140	42	21	1	AL_CUE_A	AGENT	LEFT	trogat	artist	dancer	Touch_Artist_Dancer_LR.bmp	1006	0	46
143	31	21	1	AR_CUE_A	AGENT	RIGHT	tolkat	policeman	dancer	Push_Policeman_Dancer_RL.bmp	1007	0	47
146	35	21	1	AR_CUE_A	AGENT	RIGHT	strelat	artist	swimmer	Shoot_Artist_Swimmer_RL.bmp	1008	0	48
5	27	22	2	AL_CUE_P	PATIENT	LEFT	tolkat	chef	swimmer	Push_Chef_Swimmer_LR.bmp	1009	0	1
8	30	22	2	AL_CUE_A	AGENT	LEFT	tolkat	nun	dancer	Push_Nun_Dancer_LR.bmp	1010	0	2
11	45	22	2	AR_CUE_A	AGENT	RIGHT	trogat	saylor	professor	Touch_Saylor_Professor_RL.bmp	1011	0	3
14	36	22	2	AL_CUE_A	AGENT	LEFT	strelat	boxer	artist	Shoot_Boxer_Artist_LR.bmp	1012	0	4
17	14	22	2	AL_CUE_P	PATIENT	LEFT	bit	cowboy	saylor	Hit_Cowboy_Saylor_LR.bmp	1013	0	5
20	1	22	2	AL_CUE_P	PATIENT	LEFT	presledovat	burglar	waitress	Chase_Burglar_Waitres_LR.bmp	1014	1	6
23	8	22	2	AL_CUE_A	AGENT	LEFT	presledovat	waitress	monk	Chase_Waitress_Monk_LR.bmp	1015	0	7
26	33	22	2	AL_CUE_P	PATIENT	LEFT	strelat	artist	boxer	Shoot_Artist_Boxer_LR.bmp	1016	0	8
29	32	22	2	AR_CUE_A	AGENT	RIGHT	tolkat	swimmer	chef	Push_Swimmer_Chef_RL.bmp	1017	0	9
32	20	22	2	AL_CUE_A	AGENT	LEFT	pinat	policeman	dancer	Kick_Policeman_Dancer_LR.bmp	1018	0	10
35	22	22	2	AR_CUE_A	AGENT	RIGHT	pinat	waitress	clown	Kick_Waitres_Clown_RL.bmp	1019	0	11
38	10	22	2	AL_CUE_P	PATIENT	LEFT	bit	boxer	cowboy	Hit_Boxer_Cowboy_LR.bmp	1020	0	12
41	35	22	2	AR_CUE_P	PATIENT	RIGHT	strelat	artist	swimmer	Shoot_Artist_Swimmer_RL.bmp	1021	0	13
44	19	22	2	AL_CUE_P	PATIENT	LEFT	pinat	policeman	clown	Kick_Policeman_Clown_LR.bmp	1022	0	14
47	3	22	2	AR_CUE_A	AGENT	RIGHT	presledovat	nun	soldier	Chase_Nun_Soldier_RL.bmp	1023	1	15
50	18	22	2	AR_CUE_A	AGENT	RIGHT	pinat	policeman	burglar	Kick_Policeman_Burglar_RL.bmp	1024	0	16
53	47	22	2	AL_CUE_A	AGENT	LEFT	trogat	waitress	soldier	Touch_Waitress_Soldier_LR.bmp	1025	0	17
56	39	22	2	AR_CUE_P	PATIENT	RIGHT	strelat	chef	swimmer	Shoot_Chef_Swimmer_RL.bmp	1026	0	18
59	5	22	2	AL_CUE_P	PATIENT	LEFT	presledovat	pirate	burglar	Chase_Pirate_Burglar_LR.bmp	1027	1	19
62	16	22	2	AR_CUE_P	PATIENT	RIGHT	bit	soldier	artist	Hit_Soldier_Artist_RL.bmp	1028	0	20
65	13	22	2	AR_CUE_A	AGENT	RIGHT	bit	cowboy	burglar	Hit_Cowboy_Burglar_RL.bmp	1029	no_resp	21
68	37	22	2	AL_CUE_P	PATIENT	LEFT	strelat	chef	burglar	Shoot_Chef_Burglar_LR.bmp	1030	0	22
71	12	22	2	AR_CUE_P	PATIENT	RIGHT	bit	cowboy	boxer	Hit_Cowboy_Boxer_RL.bmp	1031	0	23
74	21	22	2	AR_CUE_P	PATIENT	RIGHT	pinat	waitress	burglar	Kick_Waitres_Burglar_RL.bmp	1032	0	24
77	25	22	2	AL_CUE_A	AGENT	LEFT	tolkat	chef	clown	Push_Chef_Clown_LR.bmp	1033	0	25
80	28	22	2	AR_CUE_A	AGENT	RIGHT	tolkat	clown	nun	Push_Clown_Nun_RL.bmp	1034	0	26
83	48	22	2	AR_CUE_P	PATIENT	RIGHT	trogat	waitress	swimmer	Touch_Waitress_Swimmer_RL.bmp	1035	0	27
86	4	22	2	AL_CUE_A	AGENT	LEFT	presledovat	pirate	boxer	Chase_Pirate_Boxer_LR.bmp	1036	0	28
89	31	22	2	AR_CUE_P	PATIENT	RIGHT	tolkat	policeman	dancer	Push_Policeman_Dancer_RL.bmp	1037	0	29
92	43	22	2	AL_CUE_A	AGENT	LEFT	trogat	artist	saylor	Touch_Artist_Saylor_LR.bmp	1038	0	30
95	46	22	2	AL_CUE_P	PATIENT	LEFT	trogat	waitress	saylor	Touch_Waitres_Saylor_LR.bmp	1039	0	31
98	29	22	2	AL_CUE_P	PATIENT	LEFT	tolkat	nun	clown	Push_Nun_Clown_LR.bmp	1040	0	32
101	42	22	2	AL_CUE_P	PATIENT	LEFT	trogat	artist	dancer	Touch_Artist_Dancer_LR.bmp	1041	0	33
104	26	22	2	AR_CUE_P	PATIENT	RIGHT	tolkat	chef	dancer	Push_Chef_Dancer_RL.bmp	1042	0	34
107	15	22	2	AL_CUE_A	AGENT	LEFT	bit	cowboy	swimmer	Hit_Cowboy_Swimmer_LR.bmp	1043	0	35
110	7	22	2	AR_CUE_P	PATIENT	RIGHT	presledovat	policeman	monk	Chase_Policeman_Monk_RL.bmp	1044	1	36
113	11	22	2	AL_CUE_A	AGENT	LEFT	bit	clown	artist	Hit_Clown_Artist_LR.bmp	1045	0	37
116	34	22	2	AR_CUE_A	AGENT	RIGHT	strelat	artist	burglar	Shoot_Artist_Burglar_RL.bmp	1046	no_resp	38
119	2	22	2	AR_CUE_P	PATIENT	RIGHT	presledovat	nun	doctor	Chase_Nun_Doctor_RL.bmp	1047	1	39
122	9	22	2	AR_CUE_A	AGENT	RIGHT	bit	artist	soldier	Hit_Artist_Sodlier_RL.bmp	1048	0	40
125	38	22	2	AR_CUE_A	AGENT	RIGHT	strelat	chef	monk	Shoot_Chef_Monk_RL.bmp	1049	0	41
128	17	22	2	AR_CUE_P	PATIENT	RIGHT	pinat	policeman	boxer	Kick_Policeman_Boxer_RL.bmp	1050	no_resp	42
131	24	22	2	AL_CUE_A	AGENT	LEFT	pinat	waitress	saylor	Kick_Waitress_Saylor_LR.bmp	1051	0	43
134	23	22	2	AL_CUE_P	PATIENT	LEFT	pinat	waitress	policeman	Kick_Waitress_Policeman_LR.bmp	1052	0	44
137	6	22	2	AR_CUE_A	AGENT	RIGHT	presledovat	pirate	swimmer	Chase_Pirate_Swimmer_RL.bmp	1053	1	45
140	44	22	2	AR_CUE_P	PATIENT	RIGHT	trogat	doctor	waitress	Touch_Doctor_Waitres_RL.bmp	1054	0	46
143	41	22	2	AR_CUE_A	AGENT	RIGHT	trogat	artist	boxer	Touch_Artist_Boxer_RL.bmp	1055	0	47
146	40	22	2	AL_CUE_A	AGENT	LEFT	strelat	monk	chef	Shoot_Monk_Chef_LR.bmp	1056	0	48
5	31	23	3	AL_CUE_A	AGENT	LEFT	tolkat	policeman	dancer	Push_Policeman_Dancer_LR.bmp	1057	0	1
8	23	23	3	AR_CUE_A	AGENT	RIGHT	pinat	waitress	policeman	Kick_Waitress_Policeman_RL.bmp	1058	no_resp	2
11	20	23	3	AL_CUE_P	PATIENT	LEFT	pinat	policeman	dancer	Kick_Policeman_Dancer_LR.bmp	1059	0	3
14	25	23	3	AL_CUE_P	PATIENT	LEFT	tolkat	chef	clown	Push_Chef_Clown_LR.bmp	1060	0	4
17	41	23	3	AR_CUE_P	PATIENT	RIGHT	trogat	artist	boxer	Touch_Artist_Boxer_RL.bmp	1061	0	5
20	12	23	3	AL_CUE_A	AGENT	LEFT	bit	cowboy	boxer	Hit_Cowboy_Boxer_LR.bmp	1062	0	6
23	43	23	3	AL_CUE_P	PATIENT	LEFT	trogat	artist	saylor	Touch_Artist_Saylor_LR.bmp	1063	0	7
26	27	23	3	AR_CUE_A	AGENT	RIGHT	tolkat	chef	swimmer	Push_Chef_Swimmer_RL.bmp	1064	0	8
29	39	23	3	AL_CUE_A	AGENT	LEFT	strelat	chef	swimmer	Shoot_Chef_Swimmer_LR.bmp	1065	0	9
32	36	23	3	AL_CUE_P	PATIENT	LEFT	strelat	boxer	artist	Shoot_Boxer_Artist_LR.bmp	1066	0	10
35	8	23	3	AL_CUE_P	PATIENT	LEFT	presledovat	waitress	monk	Chase_Waitress_Monk_LR.bmp	1067	0	11
38	30	23	3	AL_CUE_P	PATIENT	LEFT	tolkat	nun	dancer	Push_Nun_Dancer_LR.bmp	1068	0	12
41	34	23	3	AR_CUE_P	PATIENT	RIGHT	strelat	artist	burglar	Shoot_Artist_Burglar_RL.bmp	1069	0	13
44	40	23	3	AL_CUE_P	PATIENT	LEFT	strelat	monk	chef	Shoot_Monk_Chef_LR.bmp	1070	0	14
47	5	23	3	AR_CUE_A	AGENT	RIGHT	presledovat	pirate	burglar	Chase_Pirate_Burglar_RL.bmp	1071	0	15
50	16	23	3	AL_CUE_A	AGENT	LEFT	bit	soldier	artist	Hit_Soldier_Artist_LR.bmp	1072	0	16
53	4	23	3	AL_CUE_P	PATIENT	LEFT	presledovat	pirate	boxer	Chase_Pirate_Boxer_LR.bmp	1073	0	17
56	45	23	3	AR_CUE_P	PATIENT	RIGHT	trogat	saylor	professor	Touch_Saylor_Professor_RL.bmp	1074	1	18
59	32	23	3	AR_CUE_P	PATIENT	RIGHT	tolkat	swimmer	chef	Push_Swimmer_Chef_RL.bmp	1075	0	19
62	13	23	3	AR_CUE_P	PATIENT	RIGHT	bit	cowboy	burglar	Hit_Cowboy_Burglar_RL.bmp	1076	0	20
65	2	23	3	AL_CUE_A	AGENT	LEFT	presledovat	nun	doctor	Chase_Nun_Doctor_LR.bmp	1077	0	21
68	29	23	3	AR_CUE_A	AGENT	RIGHT	tolkat	nun	clown	Push_Nun_Clown_RL.bmp	1078	0	22
71	1	23	3	AR_CUE_A	AGENT	RIGHT	presledovat	burglar	waitress	Chase_Burglar_Waitres_RL.bmp	1079	0	23
74	37	23	3	AR_CUE_A	AGENT	RIGHT	strelat	chef	burglar	Shoot_Chef_Burglar_RL.bmp	1080	0	24
77	22	23	3	AR_CUE_P	PATIENT	RIGHT	pinat	waitress	clown	Kick_Waitres_Clown_RL.bmp	1081	0	25
80	38	23	3	AR_CUE_P	PATIENT	RIGHT	strelat	chef	monk	Shoot_Chef_Monk_RL.bmp	1082	0	26
83	46	23	3	AR_CUE_A	AGENT	RIGHT	trogat	waitress	saylor	Touch_Waitres_Saylor_RL.bmp	1083	0	27
86	3	23	3	AR_CUE_P	PATIENT	RIGHT	presledovat	nun	soldier	Chase_Nun_Soldier_RL.bmp	1084	0	28
89	28	23	3	AR_CUE_P	PATIENT	RIGHT	tolkat	clown	nun	Push_Clown_Nun_RL.bmp	1085	0	29
92	24	23	3	AL_CUE_P	PATIENT	LEFT	pinat	waitress	saylor	Kick_Waitress_Saylor_LR.bmp	1086	0	30
95	47	23	3	AL_CUE_P	PATIENT	LEFT	trogat	waitress	soldier	Touch_Waitress_Soldier_LR.bmp	1087	0	31
98	11	23	3	AL_CUE_P	PATIENT	LEFT	bit	clown	artist	Hit_Clown_Artist_LR.bmp	1088	0	32
101	14	23	3	AR_CUE_A	AGENT	RIGHT	bit	cowboy	saylor	Hit_Cowboy_Saylor_RL.bmp	1089	0	33
104	26	23	3	AL_CUE_A	AGENT	LEFT	tolkat	chef	dancer	Push_Chef_Dancer_LR.bmp	1090	0	34
107	6	23	3	AR_CUE_P	PATIENT	RIGHT	presledovat	pirate	swimmer	Chase_Pirate_Swimmer_RL.bmp	1091	0	35
110	44	23	3	AL_CUE_A	AGENT	LEFT	trogat	doctor	waitress	Touch_Doctor_Waitres_LR.bmp	1092	0	36
113	17	23	3	AL_CUE_A	AGENT	LEFT	pinat	policeman	boxer	Kick_Policeman_Boxer_LR.bmp	1093	0	37
116	48	23	3	AL_CUE_A	AGENT	LEFT	trogat	waitress	swimmer	Touch_Waitress_Swimmer_LR.bmp	1094	0	38
119	21	23	3	AL_CUE_A	AGENT	LEFT	pinat	waitress	burglar	Kick_Waitres_Burglar_LR.bmp	1095	0	39
122	9	23	3	AR_CUE_P	PATIENT	RIGHT	bit	artist	soldier	Hit_Artist_Sodlier_RL.bmp	1096	0	40
125	7	23	3	AL_CUE_A	AGENT	LEFT	presledovat	policeman	monk	Chase_Policeman_Monk_LR.bmp	1097	0	41
128	35	23	3	AL_CUE_A	AGENT	LEFT	strelat	artist	swimmer	Shoot_Artist_Swimmer_LR.bmp	1098	0	42
131	10	23	3	AR_CUE_A	AGENT	RIGHT	bit	boxer	cowboy	Hit_Boxer_Cowboy_RL.bmp	1099	0	43
134	33	23	3	AR_CUE_A	AGENT	RIGHT	strelat	artist	boxer	Shoot_Artist_Boxer_RL.bmp	1100	0	44
137	42	23	3	AR_CUE_A	AGENT	RIGHT	trogat	artist	dancer	Touch_Artist_Dancer_RL.bmp	1101	0	45
140	18	23	3	AR_CUE_P	PATIENT	RIGHT	pinat	policeman	burglar	Kick_Policeman_Burglar_RL.bmp	1102	0	46
143	15	23	3	AL_CUE_P	PATIENT	LEFT	bit	cowboy	swimmer	Hit_Cowboy_Swimmer_LR.bmp	1103	0	47
146	19	23	3	AR_CUE_A	AGENT	RIGHT	pinat	policeman	clown	Kick_Policeman_Clown_RL.bmp	1104	0	48
5	17	24	4	AL_CUE_P	PATIENT	LEFT	pinat	policeman	boxer	Kick_Policeman_Boxer_LR.bmp	1105	0	1
8	44	24	4	AL_CUE_P	PATIENT	LEFT	trogat	doctor	waitress	Touch_Doctor_Waitres_LR.bmp	1106	0	2
11	19	24	4	AR_CUE_P	PATIENT	RIGHT	pinat	policeman	clown	Kick_Policeman_Clown_RL.bmp	1107	0	3
14	27	24	4	AR_CUE_P	PATIENT	RIGHT	tolkat	chef	swimmer	Push_Chef_Swimmer_RL.bmp	1108	0	4
17	9	24	4	AL_CUE_A	AGENT	LEFT	bit	artist	soldier	Hit_Artist_Sodlier_LR.bmp	1109	0	5
20	16	24	4	AL_CUE_P	PATIENT	LEFT	bit	soldier	artist	Hit_Soldier_Artist_LR.bmp	1110	1	6
23	5	24	4	AR_CUE_P	PATIENT	RIGHT	presledovat	pirate	burglar	Chase_Pirate_Burglar_RL.bmp	1111	1	7
26	1	24	4	AR_CUE_P	PATIENT	RIGHT	presledovat	burglar	waitress	Chase_Burglar_Waitres_RL.bmp	1112	0	8
29	6	24	4	AL_CUE_A	AGENT	LEFT	presledovat	pirate	swimmer	Chase_Pirate_Swimmer_LR.bmp	1113	0	9
32	21	24	4	AL_CUE_P	PATIENT	LEFT	pinat	waitress	burglar	Kick_Waitres_Burglar_LR.bmp	1114	1	10
35	15	24	4	AR_CUE_A	AGENT	RIGHT	bit	cowboy	swimmer	Hit_Cowboy_Swimmer_RL.bmp	1115	0	11
38	25	24	4	AR_CUE_A	AGENT	RIGHT	tolkat	chef	clown	Push_Chef_Clown_RL.bmp	1116	0	12
41	13	24	4	AL_CUE_A	AGENT	LEFT	bit	cowboy	burglar	Hit_Cowboy_Burglar_LR.bmp	1117	0	13
44	3	24	4	AL_CUE_A	AGENT	LEFT	presledovat	nun	soldier	Chase_Nun_Soldier_LR.bmp	1118	0	14
47	36	24	4	AR_CUE_A	AGENT	RIGHT	strelat	boxer	artist	Shoot_Boxer_Artist_RL.bmp	1119	no_resp	15
50	14	24	4	AR_CUE_P	PATIENT	RIGHT	bit	cowboy	saylor	Hit_Cowboy_Saylor_RL.bmp	1120	0	16
53	20	24	4	AR_CUE_A	AGENT	RIGHT	pinat	policeman	dancer	Kick_Policeman_Dancer_RL.bmp	1121	0	17
56	32	24	4	AL_CUE_A	AGENT	LEFT	tolkat	swimmer	chef	Push_Swimmer_Chef_LR.bmp	1122	0	18
59	34	24	4	AL_CUE_A	AGENT	LEFT	strelat	artist	burglar	Shoot_Artist_Burglar_LR.bmp	1123	0	19
62	38	24	4	AL_CUE_A	AGENT	LEFT	strelat	chef	monk	Shoot_Chef_Monk_LR.bmp	1124	0	20
65	43	24	4	AR_CUE_A	AGENT	RIGHT	trogat	artist	saylor	Touch_Artist_Saylor_RL.bmp	1125	0	21
68	8	24	4	AR_CUE_A	AGENT	RIGHT	presledovat	waitress	monk	Chase_Waitress_Monk_RL.bmp	1126	0	22
71	33	24	4	AR_CUE_P	PATIENT	RIGHT	strelat	artist	boxer	Shoot_Artist_Boxer_RL.bmp	1127	0	23
74	48	24	4	AL_CUE_P	PATIENT	LEFT	trogat	waitress	swimmer	Touch_Waitress_Swimmer_LR.bmp	1128	0	24
77	30	24	4	AR_CUE_A	AGENT	RIGHT	tolkat	nun	dancer	Push_Nun_Dancer_RL.bmp	1129	0	25
80	46	24	4	AR_CUE_P	PATIENT	RIGHT	trogat	waitress	saylor	Touch_Waitres_Saylor_RL.bmp	1130	0	26
83	39	24	4	AL_CUE_P	PATIENT	LEFT	strelat	chef	swimmer	Shoot_Chef_Swimmer_LR.bmp	1131	0	27
86	7	24	4	AL_CUE_P	PATIENT	LEFT	presledovat	policeman	monk	Chase_Policeman_Monk_LR.bmp	1132	1	28
89	28	24	4	AL_CUE_A	AGENT	LEFT	tolkat	clown	nun	Push_Clown_Nun_LR.bmp	1133	0	29
92	23	24	4	AR_CUE_P	PATIENT	RIGHT	pinat	waitress	policeman	Kick_Waitress_Policeman_RL.bmp	1134	1	30
95	29	24	4	AR_CUE_P	PATIENT	RIGHT	tolkat	nun	clown	Push_Nun_Clown_RL.bmp	1135	0	31
98	18	24	4	AL_CUE_A	AGENT	LEFT	pinat	policeman	burglar	Kick_Policeman_Burglar_LR.bmp	1136	0	32
101	37	24	4	AR_CUE_P	PATIENT	RIGHT	strelat	chef	burglar	Shoot_Chef_Burglar_RL.bmp	1137	0	33
104	11	24	4	AR_CUE_A	AGENT	RIGHT	bit	clown	artist	Hit_Clown_Artist_RL.bmp	1138	0	34
107	42	24	4	AR_CUE_P	PATIENT	RIGHT	trogat	artist	dancer	Touch_Artist_Dancer_RL.bmp	1139	0	35
110	47	24	4	AR_CUE_A	AGENT	RIGHT	trogat	waitress	soldier	Touch_Waitress_Soldier_RL.bmp	1140	0	36
113	4	24	4	AR_CUE_A	AGENT	RIGHT	presledovat	pirate	boxer	Chase_Pirate_Boxer_RL.bmp	1141	0	37
116	26	24	4	AL_CUE_P	PATIENT	LEFT	tolkat	chef	dancer	Push_Chef_Dancer_LR.bmp	1142	0	38
119	10	24	4	AR_CUE_P	PATIENT	RIGHT	bit	boxer	cowboy	Hit_Boxer_Cowboy_RL.bmp	1143	0	39
122	2	24	4	AL_CUE_P	PATIENT	LEFT	presledovat	nun	doctor	Chase_Nun_Doctor_LR.bmp	1144	0	40
125	40	24	4	AR_CUE_A	AGENT	RIGHT	strelat	monk	chef	Shoot_Monk_Chef_RL.bmp	1145	0	41
128	22	24	4	AL_CUE_A	AGENT	LEFT	pinat	waitress	clown	Kick_Waitres_Clown_LR.bmp	1146	0	42
131	31	24	4	AL_CUE_P	PATIENT	LEFT	tolkat	policeman	dancer	Push_Policeman_Dancer_LR.bmp	1147	0	43
134	24	24	4	AR_CUE_A	AGENT	RIGHT	pinat	waitress	saylor	Kick_Waitress_Saylor_RL.bmp	1148	0	44
137	41	24	4	AL_CUE_A	AGENT	LEFT	trogat	artist	boxer	Touch_Artist_Boxer_LR.bmp	1149	0	45
140	35	24	4	AL_CUE_P	PATIENT	LEFT	strelat	artist	swimmer	Shoot_Artist_Swimmer_LR.bmp	1150	0	46
143	45	24	4	AL_CUE_A	AGENT	LEFT	trogat	saylor	professor	Touch_Saylor_Professor_LR.bmp	1151	0	47
146	12	24	4	AL_CUE_P	PATIENT	LEFT	bit	cowboy	boxer	Hit_Cowboy_Boxer_LR.bmp	1152	1	48

## Sheet: pivot
Average of RESPONSE	Column Labels
Row Labels	AGENT	PATIENT
LEFT	0.0921986	0.129825
RIGHT	0.103943	0.221053

## Sheet: Participants
Number	Gender	Age
1	f	20
2	f	20
3	f	20
4	f	21
5	f	20
6	f	20
7	f	21
8	f	20
9	m	24
10	f	22
11	m	21
12	f	24
13	m	26
14	m	20
15	f	21
16	m	21
17	m	21
18	f	20
19	f	20
20	f	20
21	f	20
22	f	19
23	f	21
24	f	22
		1.61515
